# Supplementary material for: Estimating SARS-CoV-2 exposure in asymptomatic hospitalized children with cancer in Western Kenya: A retrospective analysis of serological data
Source: PLoS One. 2026 Jul 10;21(7):e0353284. doi: 10.1371/journal.pone.0353284 (PMC13354098; doi:10.1371/journal.pone.0353284)
Supplement: S1 Data — (XLSX) [file pone.0353284.s002.xlsx]

## Sheet: Sheet1
Sample_ID	Study_ID	Site	Study_group	Enrollment_Date	DoB	Age	Sex	Confirmed_cancer_diagnosis	Post_Pre_Pandemic	Sample Dilution Factor	Plate_No	Total_IgG:RBD_wuhan-BSA	Total_IgG:N-BSA	Total_IgG:FL_spike-BSA	Total_IgG:RBD_alpha-BSA	Total_IgG:RBD_beta-BSA	Total_IgG:RBD_gamma-BSA	Total_IgG:RBD_delta-BSA	Total_IgG:RBD_lambda-BSA	Total_IgG:RBD_omicron-BSA	Total_IgG:229E-BSA	Total_IgG:NL63-BSA	Total_IgG:OC43-BSA	Total_IgG:HKU1-BSA	IgG1:RBD_wuhan-BSA	IgG1:N-BSA	IgG1:FL_spike-BSA	IgG1:RBD_alpha-BSA	IgG1:RBD_beta-BSA	IgG1:RBD_gamma-BSA	IgG1:RBD_delta-BSA	IgG1:RBD_lambda-BSA	IgG1:RBD_omicron-BSA	IgG1:229E-BSA	IgG1:NL63-BSA	IgG1:OC43-BSA	IgG1:HKU1-BSA	IgG2:RBD_wuhan-BSA	IgG2:N-BSA	IgG2:FL_spike-BSA	IgG2:RBD_alpha-BSA	IgG2:RBD_beta-BSA	IgG2:RBD_gamma-BSA	IgG2:RBD_delta-BSA	IgG2:RBD_lambda-BSA	IgG2:RBD_omicron-BSA	IgG2:229E-BSA	IgG2:NL63-BSA	IgG2:OC43-BSA
1	HC-001K	Ahero	Healthy control	2022-05-24	2019-03-14	3.19726	Male	No	Post-Pandemic	100	Plate 1	1770	2136.5	2492	3285	1012.5	1352	3862.5	1066	330	3755.5	10242.5	35957	2127.5	7940.5	3324	4495.5	11061	4484	4779	14607	6341	695	3941	12387.5	64734	2390	49.5	19	1270	4	-31.5	7.5	26	-18	-10	1702	1607	1915
2	HC-002K	Ahero	Healthy control	2022-05-24	2017-12-28	4.40548	Male	No	Post-Pandemic	100	Plate 1	664.5	1595	3499	1149	430	388	2618	212	1424.5	4883	28882	105407	48487.5	1093.5	1261	3247.5	1953.5	726.5	701.5	6065	709.5	1220.5	4278	27372.5	118418	61373.5	21.5	11	501.5	66	8	42.5	45	5.5	11	711.5	561.5	1776
3	HC-003K	Ahero	Healthy control	2022-05-24	2017-03-13	5.2	Female	No	Post-Pandemic	100	Plate 1	748.5	1382.5	266.5	1539.5	121.5	127.5	310.5	820.5	195.5	3094	4594.5	13465	3847.5	329	666	276	1412	145	200.5	349	169	213	658	3870	19927	10068.5	35	41	78.5	68.5	22.5	50.5	48.5	29	43	2164.5	864.5	1906.5
4	HC-004K	Ahero	Healthy control	2022-05-24	2017-03-23	5.1726	Male	No	Post-Pandemic	100	Plate 1	299.5	400	781	435.5	-55	287	298	39	-111	24379	32605	116750	8580	227	70.5	410	226	-42	167	270	-11	-38	19625.5	26309	98949.5	10433	11	-1.5	160.5	14.5	19.5	39.5	43.5	32	22.5	8114	5047.5	4119
5	HC-005K	Ahero	Healthy control	2022-05-24	2019-12-03	2.47397	Male	No	Post-Pandemic	100	Plate 1	1157	1810.5	885	2662.5	442	517	1152.5	566.5	284.5	2516	11655	53584	1062	1280	2270	703	2923	817.5	879.5	1600	1052	591	2669	15423	81783	1951.5	211	22	167.5	315	24	52	44.5	30	28.5	894	401	1190
6	HC-006K	Ahero	Healthy control	2022-05-24	2019-05-21	3.01096	Female	No	Post-Pandemic	100	Plate 1	21345	40024.5	23493	34278	17323	16006.5	47851	29959	4830	5770	39967	8760	2559	112519	81843	67390	127086	81626	80118	164389	100066	21039	13292	78496	20662	9834	1068	115	384	1572	662	578	2866	952	124	1011	412	707
7	HC-007K	Ahero	Healthy control	2022-05-24	2018-02-28	4.23562	Female	No	Post-Pandemic	100	Plate 1	8471	11162.5	12118	16788	8593	8622.5	33651	11407	3556.5	2392.5	6326	75466	2692	30491.5	21808.5	20414.5	43607	23293.5	24013.5	75665.5	35883.5	5521.5	1312.5	6699	107884	3975.5	61	20	348	78.5	41	67.5	234	38	29	787	424	659
8	HC-008K	Ahero	Healthy control	2022-05-24	2019-03-30	3.15342	Male	No	Post-Pandemic	100	Plate 1	14231	28007	24545	22271	13396	11964	39648.5	11765	23939	6848.5	29149	77579.5	2712	59373.5	49764.5	43378.5	77481.5	51215.5	44874.5	118074	44474.5	28434.5	9833.5	44269	141759	7029.5	166.5	47	352	215	61.5	91.5	543	100.5	7	826	572	678
9	HC-009K	Ahero	Healthy control	2022-05-24	2017-07-21	4.84384	Female	No	Post-Pandemic	100	Plate 1	880	1944	1557	4527	361	491	1237.5	553	191	16229.5	49488	123168	8916	773	1419	762.5	3836	294	306	1142.5	284	127	12885	41880	133566	8344.5	31	38.5	284.5	51	18	59	57	29.5	20	388	363.5	477.5
10	HC-010K	Ahero	Healthy control	2022-05-24	2017-05-15	5.0274	Female	No	Post-Pandemic	100	Plate 1	5471	4468.5	7648.5	10799	4957	5428	35157	5552	3867	38493	40789.5	133949	62177	9523	2325.5	11623.5	13579	4549	4824	60487.5	7497.5	3449.5	48891.5	52970	173012	91084	64	37.5	985	53	-6	23	39	0	4	5066	3116.5	5961
11	HC-011K	Ahero	Healthy control	2022-05-24	2018-08-24	3.75068	Female	No	Post-Pandemic	100	Plate 1	5614.5	13003.5	27708.5	9344.5	9775	9447	49507.5	4760.5	17289	3209.5	3262.5	76071	1833.5	9277	14835.5	26990	10685.5	11036	8966	86606	5296	9106	2083	1977.5	74404	1461	28.5	25.5	109	146.5	34.5	57.5	162	37	36.5	265	177.5	324
12	HC-012K	Ahero	Healthy control	2022-05-24	2018-05-27	3.99452	Male	No	Post-Pandemic	100	Plate 1	799	6652	5418	1439	731	608	17636	625	7025	2345	17122	35550	3840.5	3114	6902	8184	2455	1299.5	957	39577	986.5	4729	1211	30700.5	75749	6745.5	19	-8.5	312	31	17	37	45	5.5	10	345	397	367.5
13	HC-013K	Ahero	Healthy control	2022-05-24	2019-02-21	3.25479	Female	No	Post-Pandemic	100	Plate 1	17826.5	14802	60408	24168	16993	14259	62807	17153	40528	1592	1513	91758	17267	22702.5	4072.5	40137	26610	18338	14140	50419.5	15106.5	15347.5	327.5	535	59491.5	6172.5	69.5	-6	236.5	39.5	46.5	69	140.5	14.5	25.5	220.5	178.5	301.5
14	HC-014K	Ahero	Healthy control	2022-05-24	2016-06-06	5.96712	Female	No	Post-Pandemic	100	Plate 1	1265	3004.5	398.5	3751.5	4981	3131.5	584.5	365.5	220	10089	53452	76233.5	37388.5	784	1603	148	1371.5	3360.5	1526	182	79	78	7140.5	54629	75034	48722	0.5	124	159	31	13	48	27	15	15	276.5	259	382.5
15	HC-015K	Ahero	Healthy control	2022-05-24	2017-06-26	4.91233	Male	No	Post-Pandemic	100	Plate 1	946.5	45384.5	1106.5	1158.5	-374	13782.5	553.5	-87.5	-506	105800	131198	117934	58900	228.5	21256	275.5	368	136.5	276.5	774.5	148	126	75696.5	101220	88104	53874.5	19	3258.5	537.5	0	-7	8529	48	-13	-11	5607	3804	4054.5
16	HC-016K	Ahero	Healthy control	2022-05-24	2016-12-15	5.4411	Female	No	Post-Pandemic	100	Plate 1	12308	8976.5	6537.5	15681.5	13615	14859	11066.5	16595.5	4798	710	2635.5	12077.5	2345.5	21559	14738	17240.5	34481	35669	28254	22313	27911	11646.5	676	5872	27134	12329	136	55	512.5	195.5	133	145	235	140.5	36.5	931	523	1258
17	HC-017K	Ahero	Healthy control	2022-05-24	2017-09-15	4.69041	Male	No	Post-Pandemic	100	Plate 1	658	6313.5	8545	992.5	265.5	404.5	3115.5	69.5	3901	9398.5	24187.5	42193.5	8884.5	567	5803.5	2486	731	257.5	304	2958	149	1122	2178	16229	40039	1592	79	-29.5	3319.5	-12	-11.5	4.5	86.5	-13	-21.5	4125	4396.5	5178.5
18	HC-018K	Ahero	Healthy control	2022-05-24	2016-09-08	5.70959	Female	No	Post-Pandemic	100	Plate 1	255.5	3576.5	1219	1024	55.5	206	2962	106	-89.5	3328	27498	52233	40625	94.5	383	159.5	464.5	-10	58.5	4359.5	79.5	-47.5	822.5	24507.5	56714.5	51345	29.5	1122.5	495	18.5	4.5	45.5	31.5	7.5	15.5	672.5	650.5	736.5
19	HC-019K	Ahero	Healthy control	2022-05-24	2018-07-12	3.86849	Female	No	Post-Pandemic	100	Plate 1	7634.5	8130	13203	12051	6448	6509	13932	8215	1751	4575.5	23367	47119.5	1056.5	11196	4764	10651	18287	6996	6536	17362	11344	913.5	2095	13524	32683	298	26.5	11	220	72	24	64.5	100	41.5	21	411.5	377	513
20	HC-020K	Ahero	Healthy control	2022-05-24	2018-05-22	4.00822	Male	No	Post-Pandemic	100	Plate 1	3529.5	6025	8414.5	5310	2521	2228	11099	2270	8896.5	3172	18823	44860	2756	3850	5566	7598	5824.5	2424	2103	15913	1298	5780	766	13449	54517	807	50	38.5	885.5	50.5	31.5	70.5	210.5	25.5	54.5	1672	1215	1721
21	HC-021K	Ahero	Healthy control	2022-05-24	2018-04-01	4.14795	Male	No	Post-Pandemic	100	Plate 1	32569	20698.5	28205	39846.5	40635	28478.5	48313	43068.5	13446.5	15820	25280	40475	192	48903	19917.5	32793.5	47554.5	38186.5	32405	44332.5	53507	15180.5	17747	18249.5	38597.5	1158.5	1302.5	-1227	654	-664	-1015	-987	-995	-1053.5	-1265	1717	828	1611
22	HC-022K	Ahero	Healthy control	2022-05-24	2018-05-12	4.03562	Male	No	Post-Pandemic	100	Plate 1	694	996	489.5	3484	73	275	813	145	112.5	2481	11803	60152	24529	397	196	147	3505	125	128.5	618.5	126.5	103.5	761	7611	62125	26845	11.5	16	190.5	21	22	45.5	39	11	23.5	452	402	582
23	HC-023K	Ahero	Healthy control	2022-05-24	2017-01-08	5.37534	Female	No	Post-Pandemic	100	Plate 1	1312.5	1066	487.5	1013	546	873	438	288	791	3467	29663	44058.5	50023	810.5	285	246.5	375.5	331.5	372	289	185.5	298.5	1674.5	20888	46994.5	58682	20	68	86	34.5	37	59.5	43	21	42	329	227	324
24	HC-024K	Ahero	Healthy control	2022-05-24	2018-11-23	3.50137	Female	No	Post-Pandemic	100	Plate 1	1334.5	7804.5	13355.5	2905	1179	1334.5	9018	1114	9259	1050.5	660.5	50004	1085	1972	8043	11731.5	4063	1665	1256	14440	1336.5	5155	426.5	278	69930.5	795	1.5	-3	191	7	9	35	38.5	5	11	272	192	593
25	HC-025K	Ahero	Healthy control	2022-05-24	2018-11-18	3.51507	Female	No	Post-Pandemic	100	Plate 1	28976	13495	30289.5	28747	35556.5	26348	21412	32094.5	17368	1753	11130	37750	8836	37324	13325	35062	34514	48087	33553.5	22403	35359.5	17216	1424.5	10635	43608	11313	147.5	15	650.5	156.5	136	115.5	172.5	186	90	625.5	793.5	767.5
26	HC-026K	Ahero	Healthy control	2022-05-24	2019-03-04	3.22466	Male	No	Post-Pandemic	100	Plate 1	20691	5413	17561	22747.5	30596.5	20211.5	24804	22713	8761	10630.5	14657	31796	4730	20975	4956.5	20175	27601.5	22369	20621	27579	30138	18724	12597.5	22083.5	25830.5	8188	169.5	43	506	211	252	149.5	344	176	67	13265	9195	4940
27	HC-027K	Ahero	Healthy control	2022-05-24	2018-10-07	3.63014	Female	No	Post-Pandemic	100	Plate 1	7175	3483	11862	10967	7293.5	6181	22737.5	4583	15066	744	564.5	59057.5	12343	20697	4722	24055.5	29151	14800	11592	50653.5	10285	12499.5	286	272.5	101060	25107	67	35.5	317.5	98	57	73.5	522	50	94.5	332	221.5	963
28	HC-028K	Ahero	Healthy control	2022-05-24	2018-08-21	3.7589	Male	No	Post-Pandemic	100	Plate 1	32025.5	29294.5	25535.5	42239	36755.5	29237.5	48774.5	36732.5	16704	27912.5	17641	49951	4037	17412.5	19423.5	14146	20360	27958	17001.5	18350	24108	5788.5	19012	10590.5	29637.5	2608.5	2029	-1337	673.5	157.5	187	-601	172	-442	-1502.5	1157.5	-382	89
29	HC-029K	Ahero	Healthy control	2022-05-25	2018-10-10	3.62466	Female	No	Post-Pandemic	100	Plate 1	597.5	705.5	570.5	2050.5	171	208	1044.5	162	216.5	2458	47053.5	80528.5	33640.5	241.5	250.5	134.5	938	115	107	518.5	90	106.5	1013	52922	109396	39440	13	2.5	128	18.5	11	41.5	39	20.5	1	214	188	471.5
30	HC-030K	Ahero	Healthy control	2022-05-24	2017-02-13	5.27671	Female	No	Post-Pandemic	100	Plate 1	735	436.5	1623	1047	80	205	558	122.5	1069	29588	57945	83148	48473.5	254.5	121	432	343	87	131	318	112	349	28656	32106.5	51129.5	41372.5	27	72.5	388	19	29.5	43.5	56.5	7	22	4457	3315.5	3479.5
31	HC-031K	Ahero	Healthy control	2022-05-24	2017-09-02	4.72603	Female	No	Post-Pandemic	100	Plate 1	8177	274	815	15027	3197	2145	1336	430	564	4680	1840	112890	66264.5	1175	380	604	1037	2469	1274	890	523	443	1967	999.5	162608	103244	-13	-24	83	15	-23	8.5	10	14	-19	1012	233.5	698
32	HC-032K	Ahero	Healthy control	2022-05-24	2019-04-12	3.11781	Female	No	Post-Pandemic	100	Plate 1	4444.5	12076	5068.5	6711	1623.5	1735	30598	4185	491	4700	26850.5	112333	27628	4671	6943	2858	5635	1026	1219.5	28910	5719.5	232	720.5	10335.5	102510	29664	140	-12.5	270	149	77	91	379	76	13.5	728	391.5	534
33	HC-033K	Ahero	Healthy control	2022-05-24	2018-04-15	4.10959	Female	No	Post-Pandemic	100	Plate 1	4197.5	11223.5	12439	7935.5	3683.5	3423.5	14707	3529	8851	854.5	1027.5	59742.5	1360.5	10590.5	21209	21346	16687	9062	6977	38849	7367	10871	449	756	143731	2552	29	17	545	25	7	28	131	39	8.5	603	530	2291
34	HC-035K	Ahero	Healthy control	2022-05-24	2018-01-08	4.37534	Male	No	Post-Pandemic	100	Plate 1	4282.5	10808	15747	9772	3317	2846	15729	4270	3842	3760	20032	112471	29069	6061.5	9868.5	14796.5	9799.5	4254	3309.5	22013.5	6096.5	1568	537.5	13500.5	114910	27178	49	26	502	112	16	40	554	8	4	903.5	733	1903
35	HC-036K	Ahero	Healthy control	2022-05-24	2017-08-13	4.78082	Male	No	Post-Pandemic	100	Plate 1	30531	13334	31182	48056.5	35786	28132	50650.5	35638	4646.5	6398	12946	52421	30074	88441	18394	49093.5	102425	79849.5	61215.5	121334	83837	8661.5	3146.5	13101.5	83619.5	42729.5	162.5	26	550	202	70	72	257	61	-17	1475	691	892
36	HC-037K	Ahero	Healthy control	2022-05-24	2018-09-19	3.67945	Male	No	Post-Pandemic	100	Plate 1	4735	14172	3928	14244	1257	1475	9582	295	4390.5	1627.5	1425	79639	10821.5	1037	17471.5	2799.5	3186.5	695.5	638	23960.5	328.5	3151	1056.5	783	108163	14075.5	25	-7	652	35	-6	28	81	3.5	-2	568.5	484	879
37	HC-038K	Ahero	Healthy control	2022-05-25	2019-03-09	3.2137	Female	No	Post-Pandemic	100	Plate 1	873	190	2262.5	10779.5	217	260	987	336	-123	6522.5	41579.5	156767	60614	982	270.5	1071.5	11214	377.5	292.5	903.5	319.5	111.5	3767.5	36257.5	165542	68202	19	2	544	31.5	27	48	41.5	16	19.5	670	740	941.5
38	HC-039K	Ahero	Healthy control	2022-05-25	2019-03-19	3.1863	Male	No	Post-Pandemic	100	Plate 1	884	1686.5	5040	1111	-134	-64	1270	-130	-206	9944	23245	30306	5077	1957	1176.5	3207	901.5	37	68	1705	74	-47	3161	21028	34304	4316.5	41	-34.5	1426	14	-18	13.5	16	-17	-28	4053.5	1561	2381
39	HC-040K	Ahero	Healthy control	2022-05-25	2018-04-27	4.07945	Female	No	Post-Pandemic	100	Plate 1	584.5	430	1386	1591.5	201.5	313	699	269	31.5	14885	39342	87944	2532	397	366	489.5	816	386	424.5	1732	495	241	13064.5	34432	87273	1165	8.5	24.5	434.5	-11.5	10.5	21	28.5	-1.5	-15	1679.5	1137.5	2132.5
40	HC-041K	Ahero	Healthy control	2022-05-24	2010-06-06	11.9726	Female	No	Post-Pandemic	100	Plate 1	15736	15872.5	14687	31560.5	17407.5	13132	35662	22387	5970	12089	16731	29950	706	22995	13993	25359.5	27679	32786	24663	38144	27908	4570	18014	21144	27908	397.5	328	61	595	439	153.5	132	771	235	38	3165	2260.5	2061
41	HC-042K	Ahero	Healthy control	2022-05-25	2018-01-19	4.34795	Male	No	Post-Pandemic	100	Plate 1	29300	62055.5	25587	41536	27780	25564	58627.5	29837	25404	14216.5	8938.5	117878	6703.5	26409.5	44026.5	18766	40953	23632.5	21896	57439.5	26226.5	9338	6820.5	8257.5	67608	3075	1894.5	75.5	1072	1870.5	923.5	504	4718	820	74	2039	536	1230
42	HC-043K	Ahero	Healthy control	2022-05-24	2018-03-29	4.15616	Male	No	Post-Pandemic	100	Plate 1	20877	14723	18227	28772	27732	29617.5	29263.5	19735	5619	18935	30291.5	49029	11846.5	10226	8877	6593	10844	12051	8304	23718.5	14879.5	2567	7035	9333	13725	11390.5	152	19	689	257	213	179	304.5	252	35.5	3950.5	3359.5	2087
43	HC-045K	Ahero	Healthy control	2022-05-24	2018-06-20	3.92877	Female	No	Post-Pandemic	100	Plate 1	4518.5	17526	23250.5	9649	7935.5	6196	24381	2909	18143	3936	47688.5	21936	113976	8356	13333	20081	11027.5	9913	6006	32008.5	2775.5	9892	1843.5	34750.5	19509.5	127065	8	-5	85	2.5	2	25	48	-2.5	9.5	125	151.5	139
44	HC-047K	Ahero	Healthy control	2022-05-28	2016-06-04	5.98356	Male	No	Post-Pandemic	100	Plate 1	17932.5	4336	15247.5	30214	13412	15135.5	32305.5	20800	2963	6052.5	13581.5	54481	4583	42703.5	5565.5	29234	72226.5	46588.5	39059	64788.5	58242	4009	7801.5	22413	73780	9281	225.5	12	159	304	115.5	136	432	216	-1.5	200.5	159	309
45	HC-048K	Ahero	Healthy control	2022-05-25	2016-10-11	5.62192	Female	No	Post-Pandemic	100	Plate 1	48434	19128.5	54900	66097	23710	19734	95756	46674	5112.5	35729	60361.5	98007	4312.5	61415	9106	34063.5	66373	31595.5	18914	82391	50150	2579.5	16139	32053	55817	836.5	95	-44	578	48	0.5	11	135	22.5	-34.5	1014	815	827
46	HC-049K	Ahero	Healthy control	2022-05-25	2018-07-23	3.8411	Male	No	Post-Pandemic	100	Plate 1	1423	331	1469.5	1343	162	178.5	457	205	255.5	10861	29827.5	48656	46451	1670	110.5	1704.5	1000.5	74.5	142.5	327	112.5	217	20667.5	41506.5	69474.5	61328.5	32	30	219	32.5	28	51	49	32	30	4543	2745	2827
47	HC-050K	Ahero	Healthy control	2022-05-25	2017-05-28	4.99452	Male	No	Post-Pandemic	100	Plate 1	1122	943	3105.5	2416.5	2079	760	1194.5	971	1047.5	7275.5	17314	103938	8395.5	493	234.5	961	1104	262.5	355.5	696	191	166.5	2979	9725	110156	5431	23	20	323	19	4	32	18	10	70.5	544	383.5	728.5
48	HC-051K	Ahero	Healthy control	2022-05-25	2017-07-17	4.85753	Male	No	Post-Pandemic	100	Plate 1	7340	63123	22975	16771.5	7928	6365	15309	6878	9504.5	8774	46042	111313	11534.5	7657	38064.5	11388.5	14131	6109	3876	13151	5679	1975.5	3585	29929.5	91613	6763	82	123.5	491	72	5.5	31.5	318.5	18.5	10.5	337.5	389.5	1325.5
49	HC-052K	Ahero	Healthy control	2022-05-25	2017-10-19	4.6	Female	No	Post-Pandemic	100	Plate 1	26371	1099	33843	34780	15109	18441.5	34825	26188	1448	798	10597	78446	20132.5	28007	1677.5	17953	34542.5	18227.5	18227.5	27939	22363	2868	215	7277	34222	17119	312	20.5	680.5	468	168.5	205.5	503.5	276	35	683	700	982.5
50	HC-053K	Ahero	Healthy control	2022-05-25	2018-11-15	3.52603	Female	No	Post-Pandemic	100	Plate 1	714.5	467.5	2144.5	1391.5	41.5	169.5	679	1133	153.5	22753.5	87944.5	132696	54515	781	199	1385	816.5	26	123	506	907	220.5	16605	85406	128319	54753	22.5	12	543	21	29	51	40	34	20	753	804.5	1026
51	HC-054K	Ahero	Healthy control	2022-05-25	2018-11-27	3.49315	Male	No	Post-Pandemic	100	Plate 1	33995.5	23416	27357.5	46803	29277	24604	56731.5	42153	11139	30705	22045.5	25175.5	3562	40707	18520	27613.5	38662	39793	45985	43266	44340	12372	21947	19228	30527	1326	203.5	45	1296.5	335.5	224	291	230	330	18.5	1656	1589	1742
52	HC-055K	Ahero	Healthy control	2022-05-25	2019-03-21	3.18082	Male	No	Post-Pandemic	100	Plate 1	19616	10357.5	14168.5	28184	26950	26836	26082	28710	16302	8211.5	10068.5	24757	5012.5	6306	5922	7213	12318	16295	10205	10587	9105	6988.5	6022	6463.5	13949.5	7002	568	118.5	1148	789	521	419	525	927.5	89.5	875	722	1083
53	HC-056K	Ahero	Healthy control	2022-05-25	2018-05-06	4.05479	Female	No	Post-Pandemic	100	Plate 1	41643.5	23695	35828	52418	51138	48510	49230	60621	30458.5	4037	31784	50281.5	2416	21855	13267.5	29761.5	29521.5	36925	29716	23854.5	31327	17308.5	1617	17800	24472	1126	57.5	102	189	511	317	304	91.5	84	68.5	235	240.5	302
54	HC-057K	Ahero	Healthy control	2022-05-27	2017-08-27	4.75068	Male	No	Post-Pandemic	100	Plate 1	30412.5	13357	21500.5	38444.5	33988	28744.5	47389.5	40535	14745	22506.5	30378	46453.5	8256.5	23854.5	8833.5	15821	28904.5	22038	24905.5	27750.5	25511	11979	24779.5	28939	33029	9926	1518.5	80	922	1875	837	481.5	2652	1212	142.5	6651.5	5552	4074.5
55	HC-058K	Ahero	Healthy control	2022-05-25	2017-08-07	4.8	Male	No	Post-Pandemic	100	Plate 1	19820.5	44693	38866	26653	22585.5	18278.5	43002	13689.5	28892	4579.5	30137.5	77460	25259	24359.5	22280.5	28598.5	38743.5	27433	17528	37738.5	17402	12400.5	1988	12168.5	38675	14405.5	334	27	473.5	309	92	90.5	1722.5	30	107	521	563.5	735
56	HC-059K	Ahero	Healthy control	2022-05-25	2018-01-06	4.38356	Male	No	Post-Pandemic	100	Plate 1	16277.5	10100.5	11723	20962	8222	5453.5	47137	13486.5	881.5	7205	25326	43480.5	12634.5	22297	11966	13855	30363	9818.5	7515	51568	20012	849	1999.5	19658.5	42599.5	18070	6683.5	24.5	669	5980	2944.5	937.5	10543.5	1845.5	52.5	3749.5	852.5	2924
57	HC-060K	Ahero	Healthy control	2022-05-26	2017-11-04	4.5589	Female	No	Post-Pandemic	100	Plate 1	3564.5	2749.5	1322.5	5367.5	-232	-92	989.5	-50.5	69.5	34435.5	54875	81723.5	57742.5	578.5	212.5	385	1460	183	237	841	374	206	32848.5	42400	65535.5	56750	812	1684	567	1541	9	142	40.5	-1.5	15.5	857	809	2643
58	HC-061K	Ahero	Healthy control	2022-05-25	2017-10-24	4.5863	Female	No	Post-Pandemic	100	Plate 1	918.5	2320.5	4610.5	3034.5	1226.5	1111.5	11277.5	6515.5	3334.5	3354.5	5105.5	46958.5	3086.5	1093.5	2094	3289	3502	1591	1291	23237	11055	1989	1740	4164	52370	3106	7.5	10	211	22	19	50.5	93.5	41	26	364	289	504
59	HC-062K	Ahero	Healthy control	2022-05-25	2017-05-20	5.01644	Female	No	Post-Pandemic	100	Plate 1	29884	26730.5	22994.5	56995.5	28981	23965.5	44473.5	26262	5429	4418	32854.5	52962.5	9342.5	49631	18372	24541	48602.5	40673	34035.5	59799	44215	5911.5	2594	24587	43986.5	8761	389.5	84	1216.5	781	250.5	240.5	615.5	221	45	747	717.5	1633.5
60	HC-063K	Ahero	Healthy control	2022-05-25	2017-01-21	5.34247	Female	No	Post-Pandemic	100	Plate 1	13624	18290.5	13789	22141.5	12578	10589.5	50303.5	17023	2261.5	1907.5	14318.5	45722.5	6242.5	33337	20323.5	16667.5	48555	19832.5	16896	70788	32811	2355	339.5	10082	46909	4060	104	44	326.5	187.5	87.5	100.5	506	136.5	40	469.5	417.5	542.5
61	HC-064K	Ahero	Healthy control	2022-05-25	2017-01-11	5.36986	Female	No	Post-Pandemic	100	Plate 1	302	366	648	775	225.5	419	811	123	135.5	4929	28737	124718	64681	64	77.5	103	142	77	146.5	244	46.5	55.5	1020.5	19369	78391	56112.5	28	4.5	169	5	7.5	35	26	18	11	996	368	588.5
62	HC-065K	Ahero	Healthy control	2022-05-25	2019-03-31	3.15342	Female	No	Post-Pandemic	100	Plate 1	5298	11274	18256.5	9571.5	3165	4501	10086.5	1943.5	2817.5	9870	28470	86692	12722.5	7349.5	9515	12879.5	7428.5	4184.5	4304.5	19223.5	2788.5	642.5	4295.5	14894	74132.5	10709.5	44.5	-24	2434	22	-3.5	11.5	51.5	-19	-29	2680	2694	3585
63	HC-066K	Ahero	Healthy control	2022-05-25	2018-05-16	4.0274	Female	No	Post-Pandemic	100	Plate 1	743.5	6251.5	3455.5	1820.5	478	2299.5	1274.5	324	247.5	18928	16402.5	89511	8587.5	548.5	1349	1438	639	251	406.5	455	178	133	19793.5	18902	67881	5691	74.5	-33	731	-8	-49	-2.5	5.5	-29	-39.5	3037	1926	1609
64	HC-067K	Ahero	Healthy control	2022-05-26	2017-05-09	5.04932	Female	No	Post-Pandemic	100	Plate 1	6309	15608	26853	8895.5	7485	4825.5	31948	5281.5	11285.5	5269.5	18055.5	58820	47852	12307	10176	24995	10521	9116.5	5330	41310	5282	8681.5	3025	12913.5	69987	55614	45.5	57.5	119	32.5	50.5	63.5	218.5	29.5	50	2249.5	2285.5	3599
65	HC-068K	Ahero	Healthy control	2022-05-28	2017-11-21	4.51781	Female	No	Post-Pandemic	100	Plate 1	13673.5	1007	10176	23756	8849.5	8478	33433.5	12572.5	4100.5	1286	17689.5	45555.5	7212.5	35340.5	724	14320	39636	16786	14575	41967	23069.5	7843.5	655	16615	42630	5532	39	14.5	189	88	22	63	109	34	32.5	231	244	254
66	HC-069K	Ahero	Healthy control	2022-05-25	2017-11-07	4.54795	Male	No	Post-Pandemic	100	Plate 1	35577.5	32413	35189	56211	29465	23684	90714.5	38331	8987.5	7569.5	40501.5	142424	61660.5	57347	23666	21312.5	73456	41717.5	31526	111970	51634.5	9208.5	3460	24271.5	119339	52651.5	65.5	33.5	195.5	82	45.5	89	201	65	41.5	325	204.5	306
67	HC-070K	Ahero	Healthy control	2022-05-25	2018-08-05	3.80548	Female	No	Post-Pandemic	100	Plate 1	49134	15800.5	44678	75034.5	37686	34190	96868	59885	11146	6738	23839	126984	67540	27090	10304	21126	51562	36492.5	43004.5	53241.5	72035.5	11636	2855	21080	56772	24370	589.5	27.5	536.5	1138.5	195.5	209.5	1316.5	785.5	23.5	876	850.5	919.5
68	HC-071K	Ahero	Healthy control	2022-05-25	2018-08-10	3.79178	Female	No	Post-Pandemic	100	Plate 1	3734	10082	26137.5	8546	4306	5562	16489.5	2123	13027	7684	38751	90791.5	6821.5	14979.5	23330.5	45449.5	24004.5	14840.5	14032.5	44923.5	11727.5	16372.5	5100.5	58382.5	164680	16521.5	96	18	807.5	29	10	17	225	-16	8	4288.5	1433.5	4169
69	HC-072K	Ahero	Healthy control	2022-05-25	2016-03-16	6.19452	Male	No	Post-Pandemic	100	Plate 1	4214	3943.5	6087.5	10529	3376.5	3652	6703	2995.5	178.5	7364.5	13925	65404	9375	5552	1142	4148	13057	3736	4046.5	8482.5	4153	207	1939.5	7426	53773	6623	126.5	16.5	694.5	274.5	77.5	114.5	161.5	56	9.5	1200	909.5	1416.5
70	HC-073K	Ahero	Healthy control	2022-05-25	2018-08-12	3.7863	Male	No	Post-Pandemic	100	Plate 1	797	3059.5	8477	2408	862	876.5	7217.5	768.5	6128	3350.5	10948	2787	20915	2848.5	6973	15347	5548	3406.5	3924.5	18695.5	2460.5	6814.5	6038.5	15016.5	4848.5	41157.5	17	24.5	144	23	17	40	47	13	21	154	187	166
71	HC-074K	Ahero	Healthy control	2022-05-25	2018-11-12	3.53425	Female	No	Post-Pandemic	100	Plate 1	1231.5	782	1215.5	5153.5	2899.5	1585	2614.5	1632	1292	8517.5	4749.5	59071	1704.5	253	261	510	1482	3083.5	1497	2650	1412	1025.5	6201	4852.5	63133	1116	15	25.5	307.5	33	17.5	46	49	34	29.5	906	455	729
72	HC-075K	Ahero	Healthy control	2022-05-26	2016-09-23	5.67397	Female	No	Post-Pandemic	100	Plate 1	1087	3207	2880.5	2304	576	1090.5	4077.5	1184	11	3658	3296	15719	4520.5	5440	8855	5865	10224.5	3245	3006	16303	4298	265.5	7518	6994	34450.5	9607	37	-74	1084	-65	-78	-48	-19	-69.5	-86	1953	1646	1846.5
73	HC-076K	Ahero	Healthy control	2022-05-25	2019-05-17	3.02466	Male	No	Post-Pandemic	100	Plate 1	3329	9595	17897.5	7740.5	2311	2509	11462.5	1397.5	7018	3811	2501	123716	44346	3810	7540	11931	8708	1914.5	1729	15826	1195	2044	1333	877	79023.5	33301	30.5	16.5	206.5	35.5	21.5	41.5	60.5	13.5	12	387	311.5	570.5
74	HC-077K	Ahero	Healthy control	2022-05-25	2016-04-27	6.07945	Female	No	Post-Pandemic	100	Plate 1	5637.5	3534	9600.5	13274.5	5215.5	5194.5	9807.5	4822.5	220	1373.5	15605	37250.5	12353.5	28901.5	6610.5	20664	43239.5	19098.5	15703.5	30843.5	20195	667.5	1555.5	25793.5	74726.5	23942.5	225.5	-22	455	342.5	50	69	91.5	34.5	-21	336	312	349
75	HC-078K	Ahero	Healthy control	2022-05-26	2017-06-16	4.94521	Female	No	Post-Pandemic	100	Plate 1	3045	8414.5	5856	5236	3167	2916.5	9984.5	2944	5146.5	16493.5	24468	84187	1410.5	5765	8481	10215.5	9341	4876	4067.5	21730	4328.5	3504	13968.5	29065	108194	1320	20	21	187	35.5	18	67	84	17	32.5	650	419.5	620
76	HC-079K	Ahero	Healthy control	2022-05-26	2018-11-23	3.50685	Female	No	Post-Pandemic	100	Plate 1	12900	4607.5	10930	20762	6094	7076.5	20522	17769	1255.5	1445	15266.5	74927.5	2569	40604.5	6713	28082.5	56976.5	20005	19457	62186	54211	2951	1254	21582	156580	6079.5	116	-6.5	331	164	67	79	250	90.5	2	336.5	403	936
77	HC-080K	Ahero	Healthy control	2022-05-26	2018-07-12	3.87397	Female	No	Post-Pandemic	100	Plate 1	22703	11522	20223.5	47163.5	22714.5	20578	32928.5	18064	3317	2799	37407	81198.5	55184.5	59284.5	19936.5	38502.5	85333.5	51332.5	48522.5	78250.5	52292.5	5646.5	2480.5	43700.5	96370.5	74251.5	631.5	13	326	1023	158	175	383	401	31.5	349	350	417
78	HC-081K	Ahero	Healthy control	2022-05-26	2015-06-24	6.92603	Female	No	Post-Pandemic	100	Plate 1	48257.5	17559	34947	67280	42968	32777	64081	47606.5	6277	27567	31086	93226	21740	112478	23729	55787	135260	92484	77632	141018	96106	14565.5	28779	41140.5	138162	34971	534	39	494.5	825.5	455	385.5	548	199	56	895	750	927
79	HC-082K	Ahero	Healthy control	2022-05-26	2018-01-20	4.34795	Female	No	Post-Pandemic	100	Plate 1	2114	5358	9888	4812	2196.5	2023	23488	1516	11693	6396	46887	56415	1303	2607	3205	7076	4889	2855	1801	39616	1706	5848.5	2755	39822	52664	365.5	25	21.5	114.5	26	24	57	59.5	25	25	531.5	348	482
80	HC-083K	Ahero	Healthy control	2022-05-26	2017-05-11	5.04384	Male	No	Post-Pandemic	100	Plate 1	943	424	1396.5	4646.5	141.5	293.5	378.5	242.5	298	5271.5	23671	42647.5	6992	2167	195	496	8653.5	72	126	191.5	136	181.5	4933	27859	52834	11147	25.5	-6	503	-1	4	30	39	4	14	1175	954	1063
81	HC-084K	Ahero	Healthy control	2022-05-31	2018-07-07	3.90137	Male	No	Post-Pandemic	100	Plate 1	18131	600	42123	27453	16988	10669	36730	20096	2588	28984	37233	55216	43071.5	29689.5	307.5	25953	34076.5	23633.5	16128	41982.5	26216.5	4442	20389	21543	32991	25759.5	132.5	78.5	822.5	269.5	57.5	66.5	256.5	95	13.5	1028.5	940.5	1195.5
82	HC-085K	Ahero	Healthy control	2022-05-26	2016-07-31	5.82192	Female	No	Post-Pandemic	100	Plate 1	939	449	3894	1861	191	310.5	1894.5	416.5	1494	48577	52610	63018.5	21054	612	135.5	805	1236.5	226	167	2110	204	449	38177	46060.5	62718	17977.5	-2.5	-20.5	1177.5	-31.5	-32	-3	12.5	-13.5	-13.5	3720	1930.5	2408
83	HC-086K	Ahero	Healthy control	2022-05-27	2018-01-07	4.3863	Male	No	Post-Pandemic	100	Plate 1	336.5	845.5	1290.5	1003.5	341.5	598.5	1119.5	565.5	507	5188.5	23816.5	60045.5	9908	193	734	403.5	453	174	304	903	282	198.5	3684.5	19161	62187	7282	21.5	21	378	20	26	52	62	35	17.5	725	707	696
84	HC-087K	Ahero	Healthy control	2022-05-26	2016-12-09	5.46301	Male	No	Post-Pandemic	100	Plate 1	8639	612.5	13376	18228	4753	5805	32704	9069.5	621	12719	19850.5	44540	3215	6476.5	162	6190.5	15943	2880	4472	11874	12845.5	385	3706	5482	12971	947.5	122	-122	450	-50	-91.5	-65	246	-82	-103	8673	3878	4974
85	HC-088K	Ahero	Healthy control	2022-05-26	2017-12-07	4.46849	Female	No	Post-Pandemic	100	Plate 1	3606	1847	12286.5	7911	3882	2911.5	13428	1847	7807	5308.5	32867	53363	29896	5125	1576	15717	8907	5347	3641.5	26660	3223.5	5287.5	1886	28580	67847.5	48208	49	24.5	608	62	41	67	130.5	30	35	3129.5	902	1697.5
86	HC-089K	Ahero	Healthy control	2022-05-26	2018-09-09	3.71233	Male	No	Post-Pandemic	100	Plate 1	6111	2387	5350	15540.5	2374.5	2046.5	9353.5	1650	5564.5	14655	35837	60080.5	1833.5	5683.5	1828.5	3493.5	15599.5	2362	2133.5	14022.5	1154.5	2288.5	16252.5	39038	61807.5	703.5	24.5	-30.5	390.5	35.5	-49.5	1.5	30.5	-50	-43.5	2864.5	2197.5	2354.5
87	HC-090K	Ahero	Healthy control	2022-05-26	2018-09-26	3.66575	Female	No	Post-Pandemic	100	Plate 1	3124	303.5	4637	6914	5291	4416	10563	2425.5	7358.5	45822	55522	85673	4359	3332	81.5	2901.5	6219.5	3790	3373	14143.5	1456.5	2413	35649.5	46914	64395	2809	24.5	16	189.5	24.5	28.5	45.5	52	19.5	29.5	377.5	379	362
88	HC-091K	Ahero	Healthy control	2022-05-26	2017-07-31	4.82192	Male	No	Post-Pandemic	100	Plate 1	3995	448	3959	4358.5	2116	1319	6178	4241	452.5	3321.5	14924	11663	4676	9167.5	327	5464.5	10281	3452	2542.5	13813	6035	338	2914	26512	14845.5	7204	28	6.5	321	32.5	17	53	73	19.5	10	2200	1005	1378
89	HC-092K	Ahero	Healthy control	2022-05-27	2018-06-20	3.93699	Male	No	Post-Pandemic	100	Plate 1	6795.5	1711	11328	16248	4613	3588.5	11876	7077	423	5365	22577.5	27513	45382	17194.5	1117	17777	26003	9397.5	8397	31441	14214	360.5	2798	35166	38593	88966	75	51	538.5	161.5	41.5	56	146.5	58	37	2202	886	1348
90	HC-093K	Ahero	Healthy control	2022-05-26	2018-09-13	3.70137	Male	No	Post-Pandemic	100	Plate 1	17853.5	3937.5	11292.5	25256.5	8093.5	6112.5	39309.5	10050.5	704	1486.5	5962.5	12169.5	27073	27257	2418	14799	33838.5	13366	9354	43835	17580.5	865	660	8087	10454	31747	122.5	39	781.5	240	54	96	358	135	16	510	463	490
91	HC-094K	Ahero	Healthy control	2022-05-26	2018-07-28	3.83014	Female	No	Post-Pandemic	100	Plate 1	4917	8273	19179	7803	6683	6565.5	26994	4023	13183.5	6314	31975	85832	78474.5	6159.5	5556	17130	6196.5	5295	6038	31685	4434	8159.5	6020	20877	66131	63915	16	60	158	33	39	47.5	79	22	26.5	338	247.5	228
92	HC-095K	Ahero	Healthy control	2022-05-26	2018-02-10	4.29041	Male	No	Post-Pandemic	100	Plate 1	349.5	1010	2748	950.5	242	260.5	814	242	169	5539	21670.5	40922	41390	194.5	161.5	315	451	101	148	424	78	58.5	5413.5	19299	46307.5	50934.5	0	5	857	10	13.5	50	48	21	22.5	204	249	225
93	HC-096K	Ahero	Healthy control	2022-05-27	2016-11-04	5.56164	Female	No	Post-Pandemic	100	Plate 1	3269	10785	23932	6370	3415.5	3086	12579	2296	4917	14234	38601	115743	8997	6073.5	8010.5	32513.5	9427	4799.5	2874	20528.5	2432.5	2691.5	12911.5	34249.5	90118.5	11060	12	23	240	14.5	7	44	53.5	14	10	848	562	1085
94	HC-097K	Ahero	Healthy control	2022-05-26	2016-05-29	5.99452	Male	No	Post-Pandemic	100	Plate 1	12351	21101	24231.5	26333.5	18165	15409	30504	5057	14868	10973	38227	74341.5	10695	10511	17016	16402	20146	20466	16787	46526.5	4994	8195	7718	29137.5	61288	7209	57	66	1175	85	22	96	112	42.5	24	1872	1859	2101
95	HC-098K	Ahero	Healthy control	2022-05-26	2019-05-02	3.06849	Female	No	Post-Pandemic	100	Plate 1	39167.5	41909.5	34255	48867.5	44971.5	33089.5	59549.5	37990.5	11400.5	10239.5	11362.5	54020	48650	27748	22207	32547	36911	23623.5	29405	50415	38019	9495	4907	6771	45388	36203	232.5	48.5	276	200	88	88.5	465.5	138	-8	1228.5	905.5	883.5
96	HC-099K	Ahero	Healthy control	2022-05-26	2018-12-04	3.47671	Male	No	Post-Pandemic	100	Plate 1	24455	31584	21805	28363	18880	15407	31002	21302	4373.5	6909.5	10820	23335.5	2067.5	37103	22159	34555	35766	31733	26283.5	40199	28854	7431	5519	6815	27209	1736	74	77	96.5	122	56	77	136	85.5	8	923	677	579.5
97	HC-100K	Ahero	Healthy control	2022-05-26	2018-04-23	4.09315	Male	No	Post-Pandemic	100	Plate 1	15527	6379	6937.5	21954	12322	13686.5	28009	19543	3127	14191	9606	23325	8807	90502	21677.5	38563.5	108074	54124.5	52502	145388	78974	14332.5	31480.5	29766.5	62773.5	33354.5	259.5	-11.5	548	391.5	147	124	728	211	-13.5	1181.5	1018.5	1171.5
98	HC-101K	Ahero	Healthy control	2022-05-26	2018-08-12	3.78904	Female	No	Post-Pandemic	100	Plate 2	8648.5	23529.5	60226	15703	7792	7140	22546.5	4527	16228.5	18902	59357.5	149513	59586.5	17141	13378	41259	24030	11024.5	9498	37991	7751	8573	6175	26646	40425	25858	5	14	34	26.5	28	51	45	25	15.5	81	90	79
99	HC-102K	Ahero	Healthy control	2022-05-26	2018-04-10	4.12877	Female	No	Post-Pandemic	100	Plate 2	359.5	1139	970	570.5	75	210	625	268.5	69	21422	46329	92372	54441	881	2332	698.5	535.5	-97	-100	1342	210	-103	66232	98633	179066	130429	16	20.5	736.5	13.5	7.5	43.5	36.5	12.5	15.5	7909.5	7765.5	7389.5
100	HC-103K	Ahero	Healthy control	2022-05-26	2018-02-06	4.30137	Female	No	Post-Pandemic	100	Plate 2	2763	378	9141.5	4179	1114.5	667.5	3318	1255	303	16299	23828	119341	6737	7282	-727	6688	10869	728	232.5	11813.5	1387	-545	6249	12915.5	127865	4853.5	-14	-1338.5	815.5	-1298.5	-1330	-1321.5	-1266.5	-1318.5	-1321	2038.5	510	1844.5
101	HC-104K	Ahero	Healthy control	2022-05-28	2017-03-24	5.18082	Female	No	Post-Pandemic	100	Plate 2	1178.5	7322	6198	1776	1244	1244	7907	1263	5064	3761.5	29639.5	83165.5	50764	12314	22239	17601	20537	13273	10427	50299	7943.5	8672	3247.5	35881	145744	102318	28	31.5	194	15.5	6	27.5	180.5	-1.5	23	1182.5	399.5	883
102	HC-105K	Ahero	Healthy control	2022-05-27	2019-04-05	3.14521	Female	No	Post-Pandemic	100	Plate 2	3145	9515	16773	6002	2150	2868	11298	2662.5	12993.5	12247	55229.5	24679	45609.5	16770.5	21580	35324.5	27441.5	17261.5	13751.5	62116	14254.5	17330	43710	82578	58677	92940.5	23	-69	133	-19.5	-36	-19	109	-54.5	-37	779	681	697
103	HC-106K	Ahero	Healthy control	2022-05-27	2018-01-14	4.36712	Male	No	Post-Pandemic	100	Plate 2	726	3635	1352	1557	340.5	573	1826.5	468.5	299	1905	23955	35265.5	63622.5	1183	942	1054	2376.5	415	163	2945	177	-190	745	17862	43671	46139	-105.5	-223.5	220.5	-299.5	-307.5	-287.5	-241.5	-293.5	-311.5	553.5	578	815.5
104	HC-107K	Ahero	Healthy control	2022-05-27	2016-11-23	5.50959	Female	No	Post-Pandemic	100	Plate 2	20908	6117	13646.5	30208	15410	13779	28471.5	18166	1140	2939	2237.5	60027	2931	43631	22118	28995	120876	45996	54816	89228	68572	6536	4007	4099	55913	3757	84	193	215	116.5	61.5	70.5	212.5	56	-6.5	638.5	302.5	564.5
105	HC-108K	Ahero	Healthy control	2022-05-27	2018-05-25	4.00822	Male	No	Post-Pandemic	100	Plate 2	3133.5	14457.5	11705.5	6517.5	4358	2960	12595.5	2470.5	9377.5	4801	1393.5	55602	717	9878	26429	22670	21368	13578.5	8951	52261	9751	7019	176	-925	86456	-696	-791.5	-1220.5	-615.5	-1249.5	-1252	-1224	-1154.5	-1243	-1242	221.5	-732.5	-253.5
106	HC-109K	Ahero	Healthy control	2022-05-27	2015-06-30	6.91233	Female	No	Post-Pandemic	100	Plate 2	18711	6634	25018	24046.5	10385.5	11706.5	42166.5	14678.5	1847	1439.5	15103	56825	27885.5	81858.5	22288.5	69107.5	118876	71815.5	67154	151642	92837.5	12928.5	2395.5	29577.5	129524	98972.5	309	-108	349	361	45	6.5	944	97	-111.5	405	335	450
107	HC-110K	Ahero	Healthy control	2022-05-27	2018-08-24	3.7589	Male	No	Post-Pandemic	100	Plate 2	4587	4765	12475	5535	1710	1646	10020	3688	98.5	23922	38603	65829	25453	32686.5	19822.5	40638.5	45574.5	18017	15438.5	75736.5	33578	957	36685.5	57993.5	132084	86338.5	42.5	-42	277	32	-26	-1	139	6	-43	5706	7801	4339
108	HC-111K	Ahero	Healthy control	2022-05-27	2018-10-15	3.61644	Female	No	Post-Pandemic	100	Plate 2	200	2551.5	2492	721.5	270	339	1135.5	189	2519	3433	27948	69352	2359.5	387.5	2771	3227	1099.5	516.5	724.5	2592.5	293	1130	4352.5	25979	77666	2716	-7	-28	177	-31	-33	0.5	11.5	-19	-21.5	209	259	485
109	HC-112K	Ahero	Healthy control	2022-05-27	2018-05-16	4.03288	Female	No	Post-Pandemic	100	Plate 2	8246	4171	6622	11302	4808	5325.5	27191	9392	832	3705	17960	80363	4521	33925	8755	16993	57506	22203	27893	97654	45990	2320.5	2202.5	25619	111547	9894	17.5	-251.5	273	-168	-221.5	-191.5	39.5	-186.5	-255.5	804.5	349.5	1793.5
110	HC-113K	Ahero	Healthy control	2022-05-27	2018-01-09	4.38082	Female	No	Post-Pandemic	100	Plate 2	744	5295	4051.5	1839	532	608.5	8830	404	3653	19512.5	44887	107325	56438	984	4426.5	3531	2290	-101	-267	14459	-172.5	761	36780	62874	155371	73203	-90.5	-202.5	192.5	-224.5	-198.5	-182.5	-170.5	-201.5	-210.5	68.5	102	150
111	HC-114K	Ahero	Healthy control	2022-05-27	2019-05-30	2.99452	Female	No	Post-Pandemic	100	Plate 2	1424	890	4753	5025	601	584	3950.5	202	2158.5	8227	36175	84251	4857	560.5	287.5	1171.5	3519.5	199	257.5	2948.5	116	565.5	2795.5	16025.5	36796	2116	21.5	-151.5	317.5	-129	-133.5	-109.5	-99.5	-148.5	-135.5	582	236.5	615.5
112	HC-115K	Ahero	Healthy control	2022-05-27	2018-09-08	3.71781	Female	No	Post-Pandemic	100	Plate 2	28213	10710.5	26659.5	47647.5	36759	28693	52709	36233.5	7377	1480	12163	17611	5686.5	31679.5	8007	24128	88976	33633	46875	32057	33290	21340	522	16477.5	27680.5	6520	169	-410	530	-161	-324	-345	-86	-263	-408	691	307.5	606
113	HC-116K	Ahero	Healthy control	2022-05-27	2018-12-25	3.42192	Female	No	Post-Pandemic	100	Plate 2	304	542	375	581.5	141	372	319.5	88	2496	1536	24361	60339	735	154	24	18.5	114.5	-14.5	37.5	123.5	-19.5	74.5	498.5	10491	32699.5	102.5	8.5	11	86	13	11	34	33.5	2.5	16.5	76.5	127.5	213.5
114	HC-117K	Ahero	Healthy control	2022-05-27	2017-04-09	5.13425	Male	No	Post-Pandemic	100	Plate 2	26161.5	6477	7645	47538	3791	4475.5	33280	16919	6256	5881	24596.5	68423	1490	21708	6201	4959	25718	5638	5172	28997	16125	2063	5052	11370	39257	588	16.5	-49.5	288.5	6.5	-59.5	-30.5	43	-52	-55.5	1647.5	963.5	1471
115	HC-118K	Ahero	Healthy control	2022-05-27	2018-11-20	3.51781	Female	No	Post-Pandemic	100	Plate 2	4776	1939	13043	10573	4973	4048	21483	7325.5	1473	2394.5	9595.5	46481	1702.5	16895	844	13226	32574.5	10585.5	10482.5	37487.5	22155.5	2835.5	675	7989.5	31272.5	708.5	35	9	282	62	31	47.5	95.5	25	9	184	175.5	217
116	HC-119K	Ahero	Healthy control	2022-05-27	2018-10-24	3.59178	Female	No	Post-Pandemic	100	Plate 2	1211	416	1880.5	7533	213	454.5	1701	58	307	21680	47706	105722	5408	811.5	99.5	129	5194	52	112	352	27.5	73	30284	36751	77058	5948	174	12.5	1235	177	29	94	956	0	5	1079	1019	1410.5
117	HC-120K	Ahero	Healthy control	2022-05-31	2016-06-14	5.96438	Female	No	Post-Pandemic	100	Plate 2	21183.5	33488.5	18978.5	42959.5	22588.5	25376.5	51631.5	27090	4722.5	21651.5	32619.5	54133.5	32025.5	34074.5	33846	29527	55804	40346.5	45179	40974.5	92501.5	13628	21792	42071.5	39147	50983	224.5	-230.5	1467	-88.5	-149	-147	53	-121	-246.5	1624	1489	2114
118	HC-121K	Ahero	Healthy control	2022-05-27	2018-03-24	4.17808	Male	No	Post-Pandemic	100	Plate 2	162.5	98.5	561.5	377	1.5	48	221	11.5	126.5	7337.5	36936.5	61180	18062.5	-70.5	-294	107	-159.5	-296	-270	54	-288.5	-237	19944	36008	64787.5	37116	-39	-126.5	168.5	-122	-127	-108	-100	-135	-117.5	1458	787	1011
119	HC-122K	Ahero	Healthy control	2022-05-27	2017-06-19	4.93973	Female	No	Post-Pandemic	100	Plate 2	2488	12925	42245.5	4495	3069	3092	18550	2325.5	30272.5	40269	99119	128710	28661.5	1688.5	3728.5	13961.5	5343.5	2672.5	1314.5	16418.5	852.5	7668	16277	21993.5	34138	13360.5	20.5	-44	123	-39	-53	-29	3.5	-47	-49.5	3246.5	1860	964
120	HC-123K	Ahero	Healthy control	2022-05-27	2018-07-10	3.88219	Male	No	Post-Pandemic	100	Plate 2	7833	379.5	2661.5	11782.5	-24.5	33.5	214.5	-19.5	-84.5	7535.5	31802.5	128594	82495	16537.5	20.5	2014	19074.5	-179	-189.5	437.5	-213.5	-233.5	10563.5	33172.5	119248	91942.5	102	-81	187	182.5	-59.5	-45	-34	-65	-65	381.5	295	349
121	HC-124K	Ahero	Healthy control	2022-05-27	2018-02-03	4.31233	Female	No	Post-Pandemic	100	Plate 2	163.5	1716.5	1740	214.5	-19	126	370.5	-14.5	78	3072	21959	107418	6675	52	902.5	505	63	-165	-75.5	457	-119	-158	727	8618	55764	5387	-194	-468	-4	-483	-489	-453.5	-440	-472	-488.5	96.5	-24	485
122	HC-125K	Ahero	Healthy control	2022-05-27	2016-06-27	5.91781	Female	No	Post-Pandemic	100	Plate 2	15194	14170	14609.5	23166	8562	6022.5	39755	16608	1191.5	1813	17842	57818	9633	29881	13135.5	17016.5	38050.5	19233.5	12812.5	63813.5	32486	740.5	370	16080.5	46767.5	10389.5	-350	-971.5	37	-879	-959	-889.5	-763.5	-877	-965.5	-49	-187	-44
123	HC-126K	Ahero	Healthy control	2022-05-31	2018-06-21	3.94521	Female	No	Post-Pandemic	100	Plate 2	982.5	1081	684	1577	45	290.5	416.5	-9.5	-3.5	57946	58288.5	108696	59499	2516	578	287.5	1673.5	26	171	487	-1	-1	41825	47651	98835	69336	54.5	-87	149.5	45.5	-93.5	-49.5	-62.5	-85.5	-86.5	622.5	220	484.5
124	HC-127K	Ahero	Healthy control	2022-05-27	2017-09-25	4.67123	Male	No	Post-Pandemic	100	Plate 2	30380	23982	53916	43919	27329.5	30300.5	47598	34356	4959.5	7727	2928.5	104094	65432.5	17870.5	8451.5	14253.5	24337.5	22143.5	14059.5	31603.5	29352.5	3669	436.5	268	21652	18281.5	261.5	-1.5	544.5	394.5	181.5	158.5	520.5	161.5	-5.5	1899.5	612.5	1318.5
125	HC-129K	Ahero	Healthy control	2022-05-27	2019-05-01	3.07397	Female	No	Post-Pandemic	100	Plate 2	19545	20802	19385	33529	15755.5	12986.5	40590	21818.5	6423	5887	17442.5	21647	536	9103	13613	10217	16379	11350.5	10688.5	19897.5	18801	4205	2300	11996.5	5980	96	72.5	58	141	69	11	41	167	36	-1.5	531	301	393.5
126	HC-130K	Ahero	Healthy control	2022-05-27	2018-11-14	3.53425	Male	No	Post-Pandemic	100	Plate 2	202	557.5	692	696	403	435	537.5	292.5	142.5	6717	22359.5	62621	2289	25	10.5	210.5	147	58.5	65	149	20.5	-35	4139	12330	37134.5	966	29.5	-22	120.5	27	-26.5	-11.5	4.5	-10.5	-25	231.5	226	475.5
127	HC-131K	Ahero	Healthy control	2022-05-27	2018-07-17	3.86301	Male	No	Post-Pandemic	100	Plate 2	667	5718	4246	944.5	7605.5	7988	7533	163	2008	3875	8834	44971	2803	396	4952	1322	958	6514.5	6766.5	5758	125	805.5	1445.5	5467	26722	1250	-17	-126.5	852	-120	-120	-100	-84	-106	-121	1725	901	1400
128	HC-132K	Ahero	Healthy control	2022-05-27	2017-10-07	4.63836	Male	No	Post-Pandemic	100	Plate 2	63851.5	5496	43778	84176.5	49936	38465	88632	58859	6375	8562	56391	49970	2185.5	38983.5	2003.5	33499.5	37886.5	23148	30711.5	63661	48603	4015	4586.5	27718.5	27581.5	214.5	775.5	-74.5	549	1197.5	197.5	162	1188.5	181.5	-69.5	308	260.5	714.5
129	HC-133K	Ahero	Healthy control	2022-05-27	2016-09-13	5.70411	Male	No	Post-Pandemic	100	Plate 2	327	326.5	1858	1841	-44	104	336	-29	-28	12066.5	11006	90093	14912	208	-93	54	70	-161	-106	-45	-113	-175	4432	4243	47751	8589.5	-472	-1009	256.5	-874	-1016	-997	-944	-999.5	-1018.5	832	420	969
130	HC-134K	Ahero	Healthy control	2022-05-27	2017-10-09	4.63288	Male	No	Post-Pandemic	100	Plate 2	1295	1687	1894	2819	1019.5	676	4020	1087	71.5	5258	3346	75881	6278.5	4503	1691	2087.5	7812	2341	2150.5	13646	5716.5	170.5	4653	4550.5	87706	7297.5	16	-148	182	-43	-139.5	-101.5	49	-93	-139.5	903	375.5	938
131	HC-135K	Ahero	Healthy control	2022-05-26	2018-10-01	3.65205	Female	No	Post-Pandemic	100	Plate 2	10642	3129	10035.5	21038	10465.5	11309	15595	7457	1960	2182	15027	42426	3472	51160.5	1163	24539.5	77529.5	38513	33337.5	80362.5	38056	5558.5	1313.5	12937.5	59420.5	4412.5	167.5	-280.5	195.5	302.5	-203	-161.5	-179.5	-265	-301.5	221.5	88	299
132	HC-136K	Ahero	Healthy control	2022-05-27	2018-07-02	3.90411	Male	No	Post-Pandemic	100	Plate 2	89	66	1183	178	-69.5	-21	589.5	-87	-95.5	3908	18937.5	97198	46860	99	126.5	664	268.5	-13	63	1436	31	-42	6406	23822	176026	114388	33	-48	431	-66	-56	-26	3	-58	-53.5	552	593.5	1438
133	HC-137K	Ahero	Healthy control	2022-05-27	2017-09-18	4.69041	Male	No	Post-Pandemic	100	Plate 2	6019	753.5	1053.5	20151	252	418.5	466.5	139	154	2065	1368	61098	16187	12312	-232.5	302	33171.5	-139	107	633.5	-63	-328.5	1108	592	87920	36576	1	185	526.5	-110	-135.5	-96.5	-76.5	-122	-132	555.5	432.5	608
134	HC-138K	Ahero	Healthy control	2022-05-27	2016-02-21	6.26575	Female	No	Post-Pandemic	100	Plate 2	1735	2405	9502.5	3956	2775	2278	13755	1424	8494.5	5771	16687	36818.5	2180	7025.5	5547	14625	12658.5	10836.5	9735	42977.5	6043	9572.5	19167.5	41515	86495	5883	58	-33.5	190.5	-45	-36.5	-24.5	74.5	-36.5	-45.5	581.5	312	432.5
135	HC-139K	Ahero	Healthy control	2022-05-27	2017-12-31	4.40548	Male	No	Post-Pandemic	100	Plate 2	211	583.5	1353	862.5	6.5	157.5	536	205.5	-8.5	6165.5	27063.5	48348.5	3350.5	-18.5	-110	1110	686.5	-202.5	-130	191	-103	-234	4198	21558	46715.5	2134.5	-76.5	-248.5	420.5	-248	-244.5	-225.5	-214.5	-258.5	-251.5	815.5	665.5	1158
136	HC-140K	Ahero	Healthy control	2022-05-27	2018-02-22	4.26027	Female	No	Post-Pandemic	100	Plate 2	6463	2472	20656	18302.5	4078.5	4412	9532	7043	261.5	4077.5	24140.5	86098	5318	33008	2907	33545	59640	20246	17139	51128.5	31443	1193	9105	28358.5	128087	9769	-253.5	-518.5	-179	-300	-491	-485	-379.5	-510.5	-508	-61.5	-168.5	-118
137	HC-141K	Ahero	Healthy control	2022-05-27	2018-10-11	3.6274	Female	No	Post-Pandemic	100	Plate 2	17012	2486	19960	26620.5	9992	9374	45198	15872	1327	2425.5	24393	77450	2447	44160	3872	35888	56830	33923	24395	118262	45142.5	3841	1439	24006	104598	5104	94.5	1	778.5	82	18	34	251	40	-1	505.5	274	536
138	HC-142K	Ahero	Healthy control	2022-05-27	2019-02-24	3.25479	Female	No	Post-Pandemic	100	Plate 2	599	415	4585	1178.5	516.5	573	3705.5	196	3831.5	4376.5	2260.5	72678	2432.5	1195	26	4765	1614.5	501	678	9615	-4	1232.5	1457.5	745	86407	1116	12	-64	923	-48	-57.5	-19.5	21.5	-55	-36.5	891	705.5	2273
139	HC-143K	Ahero	Healthy control	2022-05-27	2019-01-10	3.37808	Male	No	Post-Pandemic	100	Plate 2	1005.5	16797	4335.5	1686	664	780	4742	743	3030	12359	45119.5	91665	2703	2676.5	24105	6875	4079	1771	1636	14348.5	3143	4039	14064.5	41985	100687	3990	21	-18	126	18	-24	1.5	8	-19.5	-11.5	365	217	442
140	HC-144K	Ahero	Healthy control	2022-05-27	2017-12-21	4.43288	Female	No	Post-Pandemic	100	Plate 2	24237	9976.5	31869	34177	17861.5	18044	37981.5	19895	3472.5	27733	26316	89553.5	2697.5	100589	26578	83051.5	123942	59607.5	43292.5	119783	73911.5	15749.5	49850.5	50479	122924	4876.5	-257	-1559	-381	-1225	-1511	-1516.5	-1192	-1442	-1583	533.5	-211	83
141	HC-145K	Ahero	Healthy control	2022-05-28	2017-10-08	4.63836	Male	No	Post-Pandemic	100	Plate 2	1893	3150.5	9037.5	5428.5	1009	936.5	8138.5	808.5	5098.5	64123	87670.5	74508.5	5056.5	3450	2761.5	8940.5	8479	2622.5	1638.5	15583.5	1753	2954	73645	86235.5	97591.5	3588.5	-163	-421	454	-399.5	-401.5	-394	-340	-416	-418	958.5	798.5	1190
142	HC-146K	Ahero	Healthy control	2022-05-28	2018-09-02	3.73699	Male	No	Post-Pandemic	100	Plate 2	2606.5	791.5	5817.5	4084	1084.5	1137.5	11001.5	2579.5	91	30158.5	30296	55099.5	674	3495	102.5	4630	4023	1055.5	869	19235	3666	-392.5	44255.5	44781.5	65414.5	-446.5	-54	-447	320	-378	-459	-421	-158.5	-409	-462	2933	2164	2847
143	HC-147K	Ahero	Healthy control	2022-05-28	2016-06-04	5.98356	Male	No	Post-Pandemic	100	Plate 2	4909.5	2767.5	4680	6392	1458	1186	12129	3399	478	15701	31798.5	30667.5	27297.5	5543.5	1499.5	2493	6401	627	298	15619.5	2916	32.5	9286	31841	27568	26951	63	-74.5	648.5	-20	-49	-40	48	-72	-78	531.5	481	538
144	HC-148K	Ahero	Healthy control	2022-05-28	2019-04-23	3.09863	Female	No	Post-Pandemic	100	Plate 2	12884	58949.5	24846	18813	16416.5	12475	68901	7615	22526.5	33255	83753	76498.5	9503	22024.5	59567.5	34089.5	25909.5	19145.5	14835.5	89981	9034.5	14125.5	31370.5	89866.5	95601.5	13934	51	-154.5	814	-88	-50	-85	1320	-172	-146	3243.5	1260.5	2264
145	HC-149K	Ahero	Healthy control	2022-05-25	2019-03-17	3.19178	Male	No	Post-Pandemic	100	Plate 2	11161.5	36249.5	27566.5	28092.5	11607.5	15388.5	41687.5	12043.5	15527.5	2233	1471.5	78636.5	13340.5	8451.5	13749.5	10596.5	16841	9549.5	6648.5	22359.5	6037.5	5203	620	368.5	36640.5	6138.5	-13	-86.5	151.5	-73.5	-76.5	-54.5	-9	-90	-93	262	267.5	403.5
146	HC-150K	Ahero	Healthy control	2022-05-28	2017-12-20	4.43836	Female	No	Post-Pandemic	100	Plate 2	1186.5	908	1107.5	1345	276	564	1056.5	190	335	45429	11580.5	3098	1322	638.5	145.5	180.5	651.5	12.5	39.5	548.5	-25	65.5	18669.5	7350.5	1881.5	452.5	-14.5	-11.5	395	-51.5	-59	103	10	-42.5	-50.5	686.5	482	524.5
147	HC-151K	Ahero	Healthy control	2022-05-28	2015-09-13	6.70959	Male	No	Post-Pandemic	100	Plate 2	66.5	191.5	1062	147	41	77.5	187	44.5	0	9234.5	41085.5	84157.5	20063.5	65.5	35.5	649	86	16	25	200	52	-18	10122	40137	69842.5	35738.5	2.5	-6.5	441.5	-4.5	-18.5	22	18.5	-14	-7.5	2693	1851.5	1474.5
148	HC-152K	Ahero	Healthy control	2022-05-31	2018-06-06	3.9863	Female	No	Post-Pandemic	100	Plate 2	1408	26208	6118	4463.5	780	955	7782	488	5482.5	6027	39450	71074	3084	2487.5	23865	4729	5316	1424.5	1056.5	17238.5	1071	2571.5	4614.5	39357	79504.5	1552.5	-417	-988.5	25.5	-981	-976	-954	-903	-981	-960.5	449	314.5	459
149	HC-153K	Ahero	Healthy control	2022-05-28	2017-05-18	5.03014	Male	No	Post-Pandemic	100	Plate 2	8740.5	20016	11637.5	13682.5	4736.5	4624.5	27956.5	9391.5	522	4501.5	37336.5	39072.5	13663.5	10418	6413.5	6678	12935	5256.5	7251	30874.5	9287.5	168	1198	19266.5	17050	5669	171.5	-37.5	419	226	-24	7	795.5	89.5	-40.5	601	433	510.5
150	HC-154K	Ahero	Healthy control	2022-05-31	2017-10-04	4.65753	Male	No	Post-Pandemic	100	Plate 2	1450	743.5	7091	3832	726.5	823	7775	2041	92	2576.5	10461	15592	5088	8690	335	8176.5	14532	2391	1714.5	30139.5	5247	44.5	855	11122.5	24781	5399	-6	-58	850	-35	-42	-24	1	-41	-48	1241.5	1111	1236.5
151	HC-155K	Ahero	Healthy control	2022-05-28	2016-11-13	5.53973	Female	No	Post-Pandemic	100	Plate 2	535.5	2359	3027	1410.5	811.5	741.5	5182	430	2800.5	13713.5	50216	88284.5	1567	549.5	1334.5	917.5	718	379.5	107.5	6104	179	554.5	12366	27791	36771.5	707.5	18.5	-42.5	697	6.5	18	11.5	153.5	-35.5	-40	2051.5	560.5	1171.5
152	HC-156K	Ahero	Healthy control	2022-05-28	2019-04-14	3.12329	Male	No	Post-Pandemic	100	Plate 2	1601	10061	4966	3267.5	1733.5	1458	7995	1400	5765	7504	3379	4487	137.5	4119	18897.5	7514	6192.5	2423	2028	19114.5	1280	2506	4683	1851	4504	-1239	19.5	-201.5	43.5	-133	-191.5	-177.5	-93.5	-127.5	-201.5	2778	582.5	1227.5
153	HC-157K	Ahero	Healthy control	2022-05-28	2019-03-12	3.2137	Female	No	Post-Pandemic	100	Plate 2	5782	27234	36179.5	11250	6803.5	6317	17911	3719	20984.5	7244	27508	57442	115001	9540.5	18447	22742.5	15590.5	8379.5	8021.5	37731.5	4676.5	6827.5	1380.5	15864.5	33367.5	66317.5	-41	-127.5	100	-118.5	-133.5	-115	-98	-135	-139	391	36.5	182
154	HC-159K	Ahero	Healthy control	2022-05-28	2017-05-22	5.01918	Female	No	Post-Pandemic	100	Plate 2	15191.5	3369	40996.5	21277	7195	5959	45384	10398	2738	7659.5	44081	49405	45874.5	11914.5	499.5	21156.5	14930	5921	2473.5	24698.5	13590.5	677.5	2012.5	20094.5	19032	31622.5	24	-13	310	-10	-30	0	116	-23	-25	241.5	197	221.5
155	HC-160K	Ahero	Healthy control	2022-05-28	2015-10-07	6.64384	Male	No	Post-Pandemic	100	Plate 2	566	-146	1743.5	-65	-549	-395	-294	-527.5	-599.5	6727.5	22381.5	134723	59592	-137	-672	12	-419	-743	-692	-480	-706.5	-755	4028	16861.5	115014	69724.5	4	-669	409	-668	-687	-652	-634	-664	-681.5	273	-23	87
156	HC-161K	Ahero	Healthy control	2022-05-28	2017-12-17	4.44658	Female	No	Post-Pandemic	100	Plate 2	231	84	1017	2936	128	174	317	161	20	2527	16747.5	112077	31303	249.5	-350	72	3426	-370.5	-246	305	-12	-253	4565	25693	150660	51788	-16	-51	406	-52	-52	-21	-24	-47	-53.5	325	420	639
157	HC-162K	Ahero	Healthy control	2022-05-28	2018-09-28	3.66575	Male	No	Post-Pandemic	100	Plate 2	9979	21593	8649	19239	11262	6689.5	32195.5	12615	1781	20976	20245	55708	8515	32488	19314.5	19634	38965.5	27346	19257	57714	31962	1649	45318	33287.5	69573	11762.5	123	-12	120	111	9	21	416	65	-29.5	2059	1152	1365.5
158	HC-163K	Ahero	Healthy control	2022-05-28	2018-08-16	3.78356	Male	No	Post-Pandemic	100	Plate 2	16283	12609.5	25126.5	24555	3916.5	4598.5	71077.5	13053.5	5601.5	8298.5	45885.5	87209.5	76013.5	7196.5	1954	4837	15548	2627	1794.5	16280	5667	1286	1373	9928	14066	16215	47.5	-218	302	-98.5	-207	-181.5	787	-176	-219	669	676.5	858
159	HC-164K	Ahero	Healthy control	2022-05-28	2016-04-30	6.07945	Male	No	Post-Pandemic	100	Plate 2	2112	-449	12212	4386.5	466.5	83	5862	-149	1444.5	5997	25415	56171	7288	2086	-702	12229.5	4840.5	88	-405	8765	-450	182.5	2364	26964	91675	12927	284.5	-1277	2775	-1257	-1268	-1244	-1167	-1252	-1278	1897	221	990.5
160	HC-165K	Ahero	Healthy control	2022-05-31	2017-02-18	5.28219	Male	No	Post-Pandemic	100	Plate 2	999	3475	4041	2110	725	1064.5	3430	791.5	3597	5821	47147	73037	945	365	716	1523	628	246.5	142	1115	97	475.5	1197	20750.5	20031.5	204	-46.5	-173	19	-164.5	-187.5	-136.5	-122.5	-172.5	-153.5	22.5	24.5	446.5
161	HC-166K	Ahero	Healthy control	2022-05-28	2018-11-21	3.51781	Male	No	Post-Pandemic	100	Plate 2	588	713.5	1579.5	1121.5	677.5	1047.5	3555	354.5	2844	8864.5	51003.5	112128	26874.5	362	230	961	921	214	918.5	4513.5	112.5	487	9006	38035	79359	31842.5	-1	-50	130	-46	-44	-25.5	-16	-47	-33.5	132	188	242
162	HC-167K	Ahero	Healthy control	2022-05-28	2018-04-19	4.10959	Female	No	Post-Pandemic	100	Plate 2	5030	6048	17444	20072	3924	5028	28971.5	3406	17193	7813.5	36409.5	76922.5	64424	15977.5	8156.5	23129.5	39855.5	15400.5	11294.5	72211	12657	14978.5	3961	38359	92433.5	91062.5	12	-96	126.5	-70	-77	-59	0	-76	-84.5	2158	477.5	910
163	HC-168K	Ahero	Healthy control	2022-05-28	2017-11-21	4.51781	Female	No	Post-Pandemic	100	Plate 2	32604.5	6285.5	22448	44269	29039.5	21236	57454	33507	11369.5	22916	35723	56745	1261	101330	12438	43028	130269	83518	76126.5	172359	112127	20806.5	33934	44422	100290	1572	259.5	-55.5	546.5	396.5	95	75.5	563	219.5	-49.5	844.5	539.5	1066.5
164	HC-169K	Ahero	Healthy control	2022-05-28	2019-04-07	3.14247	Female	No	Post-Pandemic	100	Plate 2	3737	1178.5	16497.5	13487	2073	2165	13823	4130	412.5	1038	23516	59699	870	16099	1563.5	31352	39030	5942	5799	42148.5	13633	497.5	1074	26085	91288	495.5	43.5	29	173	77	38.5	69	245	51.5	31	207.5	256	416
165	HC-170K	Ahero	Healthy control	2022-05-28	2018-05-04	4.06849	Female	No	Post-Pandemic	100	Plate 2	5106.5	1335	10563	7933	3125.5	2273	15416	5229	601	40631.5	11606.5	28190	23574	10287	582.5	7058.5	11952.5	5513	4822.5	26259	10109	248	21095	7599	20363	23048	20	-25	243.5	14	-11	10	59	3.5	-3.5	353.5	353	364.5
166	HC-171K	Ahero	Healthy control	2022-05-28	2017-05-25	5.01096	Female	No	Post-Pandemic	100	Plate 2	482	860	2315.5	2461.5	522	705	587	698	420.5	7605	41204.5	19703	5894	465	790	554.5	2432.5	590	1324	1098.5	1829	637.5	6084.5	70651.5	22267	7720.5	9	36	909	2	-19	20	12	0.5	1	991.5	1011	1040
167	HC-172K	Ahero	Healthy control	2022-05-28	2016-09-06	5.72603	Female	No	Post-Pandemic	100	Plate 2	310.5	120	809	511.5	20	66	423	37	-7.5	14268.5	28973	97706	2702	-306	-828	-119	-720.5	-856.5	-846	-655	-865	-892	7695.5	19153	47418.5	820.5	12.5	-2.5	282	-9	-7.5	31.5	33	10.5	-4	318	280	364.5
168	HC-173K	Ahero	Healthy control	2022-05-28	2017-03-23	5.18356	Female	No	Post-Pandemic	100	Plate 2	2629	12347	16685	5919.5	2012	2384	9646	1083	4777	17690	49863	48880	22774.5	17159	39346.5	40192	24836.5	18221.5	11031	49652	7178	10754	35633	106548	167512	84509.5	-108.5	-346.5	105	-332.5	-357.5	-326	-295	-352	-365.5	70.5	-7	95
169	HC-174K	Ahero	Healthy control	2022-05-28	2017-06-28	4.91781	Male	No	Post-Pandemic	100	Plate 2	865	2771	1153	758	108	241	395	260	1921	2132.5	1147	40247	1853	3169	8177	1799	1801.5	-26.5	-37	1230	1382.5	5270	213	478	77903	4447	-22	-80	298	-85	-79	-46.5	-26	-85	-71.5	1844	582	2296
170	HC-176K	Ahero	Healthy control	2022-05-28	2017-07-17	4.86575	Male	No	Post-Pandemic	100	Plate 2	9955	18214	11525.5	13486	5144	4652	29388	12697	443	5245	42184	52695	5979	34181.5	24401.5	26115.5	47137.5	16133.5	16420	74671.5	37243.5	1295	9425.5	53466.5	88827	12766.5	89.5	-18.5	123	79	11.5	39.5	1001	27	-14.5	182.5	189.5	216.5
171	HC-177K	Ahero	Healthy control	2022-05-31	2017-09-26	4.67945	Male	No	Post-Pandemic	100	Plate 2	2384	18994	14998.5	3755.5	1459.5	1447.5	11601	1510	7398	6291.5	18468	90422.5	6389	6137	19879	15160	7455.5	3282	2878	21318	3084	8045	2835	15010	107440	6285	-58.5	426.5	316.5	-283.5	-296.5	-277.5	-240.5	-297.5	-302	978	218	1199.5
172	HC-178K	Ahero	Healthy control	2022-05-31	2018-02-01	4.32877	Male	No	Post-Pandemic	100	Plate 2	3793.5	2816	4772	8685	2513	2412	6780	3122.5	592	6660	16551.5	35083	806	19199.5	6333	12530	31469.5	14951.5	13654	28716	18662	1490.5	5139	24443	59015	1410	64.5	-83.5	84.5	61.5	-22	-15.5	21	-49.5	-81.5	1932.5	369.5	1031
173	HC-179K	Ahero	Healthy control	2022-05-31	2017-09-30	4.66849	Male	No	Post-Pandemic	100	Plate 2	1927.5	221	1282	6177	29.5	157.5	246.5	72	46.5	7026	29270	42020.5	15059.5	510	-435	444	-506.5	-728.5	-634.5	-584	-746	-679	9434	39562.5	66103	29452	-4	-20	138	-11	-24	9	11	-13	-1.5	768.5	411	518
174	HC-180K	Ahero	Healthy control	2022-05-31	2017-05-28	5.01096	Female	No	Post-Pandemic	100	Plate 2	3061	14851	9936	5498	1979.5	1866	9575.5	764	7072	17550	75269.5	129104	6319.5	5232.5	18091	11454	8795	2375	2702	20353	793	4936	14467	70989	154952	7993.5	-38	-89	394	-83	-101	-64	-46	-82	-83.5	1299	679	1022
175	HC-181K	Ahero	Healthy control	2022-05-31	2016-10-03	5.66027	Male	No	Post-Pandemic	100	Plate 2	34390	36058	20771	45014.5	25707	24290	72161	33453	5944	18177.5	22428	115370	28574.5	39290.5	31407.5	16566	52258	31601	24975	88007	39370	3623.5	9185	14576	88612	23216	-4.5	-56.5	120	-38.5	-52.5	-32.5	38.5	-49.5	-53.5	96	62.5	83
176	HC-182K	Ahero	Healthy control	2022-05-31	2019-05-03	3.07945	Male	No	Post-Pandemic	100	Plate 2	12505	7152	23691	23234	14876	12858	33345	8121	16342	4590	79651	78051	3484	6580	2646	14274.5	12786	8078	4841.5	25648	3928	4356.5	2176.5	50040.5	46007.5	1407	51	-54	166.5	-23.5	-38.5	-18	3.5	-48	-40	179	223	246
177	HC-183K	Ahero	Healthy control	2022-05-31	2019-05-03	3.07945	Male	No	Post-Pandemic	100	Plate 2	142	353	2535.5	236	53	166	186	45	14	8595	34147.5	72981	2681	63	-97.5	652.5	-47.5	-34.5	14	-72.5	-103	-90	2742	20761	42000.5	687	-11	-77	951	-60	-58	-37	-26	-60.5	-67.5	1223	949	1195
178	HC-184K	Ahero	Healthy control	2022-05-31	2018-08-27	3.76164	Male	No	Post-Pandemic	100	Plate 2	250	777.5	1391.5	389.5	41.5	219.5	280.5	75.5	40.5	53046.5	26094.5	86452.5	3156.5	124.5	18	124	156	-15	33	229	10.5	0	28291	12745	48125	760.5	5	167.5	462.5	-48.5	-39.5	-22.5	-21.5	-48.5	-41	1904.5	1120	1602
179	HC-185K	Ahero	Healthy control	2022-05-31	2019-03-28	3.17808	Male	No	Post-Pandemic	100	Plate 2	26160.5	28503	28468.5	52884	32856	32707.5	52301.5	39825.5	5042.5	3124	30753.5	83285.5	6982.5	40921.5	21579	29039.5	42646.5	42623.5	50290	44132.5	41024.5	5275	1333.5	22493	49856	6293	397	-34.5	625	491	-17.5	0	543	265.5	-93.5	507	516	1115.5
180	HC-186K	Ahero	Healthy control	2022-05-31	2016-06-12	5.96986	Female	No	Post-Pandemic	100	Plate 2	433.5	-134.5	748.5	1191.5	-206.5	378.5	-59	195	-400	18633.5	17445.5	63259.5	1966.5	575	-165.5	321.5	2234.5	-126.5	-133	211.5	-74	-295	25229.5	22567.5	81954.5	2823.5	123	-237	310	-171	-231	-186	-205	-162	-241	264	232.5	514
181	HC-187K	Ahero	Healthy control	2022-05-31	2018-08-12	3.80274	Male	No	Post-Pandemic	100	Plate 2	310	814.5	1150.5	814	237.5	231.5	567	131	470.5	3170.5	2768	48660.5	968	172	449	584.5	542.5	60	193.5	960	67	3	1654	2145	65515.5	465	-7	1	86	2	-3	15	25	3	-6.5	1132.5	319	932
182	HC-188K	Ahero	Healthy control	2022-05-31	2016-12-03	5.49315	Female	No	Post-Pandemic	100	Plate 2	4998	9819	13752.5	6247	7651	4386.5	15514	4697	17827.5	21438	55907	70051	27345	8423.5	7089	14004	7539.5	10374	7148	36252.5	3236.5	12360.5	15607	39920.5	39817	25422	15.5	-137	484.5	-124	-134.5	-104	-39.5	118.5	-147.5	399.5	403.5	683
183	HC-189K	Ahero	Healthy control	2022-05-31	2017-11-26	4.51233	Male	No	Post-Pandemic	100	Plate 2	2153	4053.5	7993	3924.5	780	1049.5	7631	473	5681	9732	6054	90582	14925.5	2938	3909	7104	4269	737	631	14129	371	2147	1731.5	3054.5	88388.5	17313.5	-21.5	-106.5	502.5	-73	-82.5	-65.5	-37.5	-73	-76.5	684	464	733.5
184	HC-190K	Ahero	Healthy control	2022-05-31	2016-11-08	5.56164	Male	No	Post-Pandemic	100	Plate 2	13509.5	8741.5	7482	35388.5	1786	1987	8873.5	7413	463	3852	10258	68635	17073.5	9873.5	4119.5	9577.5	15859.5	2557	1680.5	21417.5	13460.5	147.5	992.5	10481.5	84346.5	27095.5	-95	-26.5	208	-351	-371.5	-349	-153.5	-370.5	-383	1247.5	127	644
185	HC-191K	Ahero	Healthy control	2022-05-31	2017-03-03	5.24658	Female	No	Post-Pandemic	100	Plate 2	409	265	2783	2381	151	422	638	1238	-31	9171	41690	33190	25535	111	6	38	871.5	32	127	725	2082	-18	2558.5	25445.5	28919	26245	-511.5	-1043	635.5	-1026.5	-1052.5	-1007.5	-1016	-1034.5	-1025.5	1267.5	759.5	1082.5
186	HC-192K	Ahero	Healthy control	2022-05-31	2017-03-08	5.23288	Male	No	Post-Pandemic	100	Plate 2	28832	15979.5	31939.5	47249	25816	29312	41011	21497	4818	6226.5	19223.5	81021	8908	11900	5537	10120	19869.5	22109	8705	23069	11847	2999.5	471	4712.5	19641	2582	176	-18	275	245	97	104	366	75	-15	283	236.5	1308
187	HC-193K	Ahero	Healthy control	2022-05-31	2018-08-24	3.76986	Male	No	Post-Pandemic	100	Plate 2	3461	19599	5750	8912.5	2426	2288.5	13681	1359	9361	8210	4307	69378	2778	6800	19839	5512.5	12578	3810	2800	28320	2346.5	5836	6929	4710	81994.5	2076	28.5	46	298.5	29.5	18.5	36.5	69	24	18	580.5	431.5	782.5
188	HC-194K	Ahero	Healthy control	2022-05-31	2019-02-27	3.25753	Female	No	Post-Pandemic	100	Plate 2	15535	3879	16781	29760	12733	11505	23373	18358	931	865.5	1135.5	1778	710	35345.5	3082.5	22287	44725	26651	21041.5	50049.5	35723	1591	147.5	202	914	66	-19	-92.5	374	-47	-60.5	-54	-7	-87	-96.5	535	484	554
189	HC-195K	Ahero	Healthy control	2022-05-31	2017-11-04	4.5726	Female	No	Post-Pandemic	100	Plate 2	3002	1297	10746.5	4426	2557	2113	9729	1697	4916.5	7451	4242	49903	6471	4069.5	320.5	7158.5	8710.5	3873.5	2919.5	19151.5	1934.5	2506	995.5	591.5	27240.5	2640.5	45.5	-52	1238.5	3	-38	-4.5	80	-41	-56	2653.5	1679	1855
190	HC-196K	Ahero	Healthy control	2022-05-31	2019-03-03	3.24658	Female	No	Post-Pandemic	100	Plate 2	46471	10502	33675	88834	42129	54697	78540.5	55816.5	16279	9056	25242.5	66247.5	6926	27675	4312	11154	34622	35010	27355	27092.5	25744.5	9681	4847.5	13642	24590	5689.5	21	-91	466	-16	-39.5	-27.5	128	-5.5	-75	146	154	333
191	HC-197K	Ahero	Healthy control	2022-05-31	2018-05-10	4.06027	Female	No	Post-Pandemic	100	Plate 2	655.5	258	601.5	7578.5	4248.5	5796.5	3694.5	16319.5	539.5	1828.5	15804	92044.5	2822.5	308	7.5	174.5	7107.5	2336.5	3603	2416	14871.5	90.5	482.5	10039.5	72155	1657.5	-3.5	-41	134	-33	-49	-20	11	-22	-39	335	191.5	502
192	HC-198K	Ahero	Healthy control	2022-05-31	2016-12-24	5.43562	Female	No	Post-Pandemic	100	Plate 2	2164.5	23998	6085.5	5267.5	1803.5	1467.5	7646.5	1239.5	4301	61815	79992.5	110942	3606.5	2146	10063	3420.5	3954	953	677	6328	554.5	1065	34390	57171.5	64586	1843	-78	-172	269	-318	-317.5	-291.5	-275	-318.5	-309.5	3022	1243.5	1887
193	HC-200K	Ahero	Healthy control	2022-05-31	2016-11-17	5.53699	Female	No	Post-Pandemic	100	Plate 2	80903	75156	55699	101353	93219	89288.5	102496	100074	21904	5858	39921.5	59515	18865	13834.5	10521.5	9391.5	13924.5	16118.5	10572	9995.5	22279.5	7242	581	6954.5	7950.5	5079.5	378	-8.5	726.5	644.5	420.5	335	757.5	340	-45.5	1753.5	792	1194.5
194	HC19-KC005	Kisumu-Chulaimbo	Healthy control	2019-09-30	2013-04-13	6.46849	Male	No	Pre-Pandemic	100	Plate 1	585.5	2666	1187.5	1493.5	845.5	836.5	1107	594.5	851.5	156606	189178	187122	1732.5	274	543	160	473	70	89	268.5	67	62	80078	81220	76764	704	13.5	100.5	299.5	8.5	-5.5	35.5	27	11.5	-13	5412	4979.5	6048
195	HC19-KC006	Kisumu-Chulaimbo	Healthy control	2019-09-30	2007-03-24	12.5288	Male	No	Pre-Pandemic	100	Plate 1	454.5	270.5	887.5	198.5	-35.5	30.5	226.5	-24.5	286	49636.5	64992	72098.5	38108.5	544	380	282.5	359	234	262	518.5	197	381.5	85120	99298	159394	55163	15	-1	554	10	3	42	25	-1.5	13	3876.5	1692	2618.5
196	HC19-KC007	Kisumu-Chulaimbo	Healthy control	2019-09-30	2007-07-26	12.189	Male	No	Pre-Pandemic	100	Plate 1	448	192	761	2144	2438	3080	2088.5	1395.5	3586.5	8544	23778	39271	8728.5	253	80	114	2011.5	2216	3161	1121	1681.5	3209	1770	12659	42024	7779.5	19	18	167	32	17	52.5	62.5	29	19	2207	561.5	930
197	HC19-KC008	Kisumu-Chulaimbo	Healthy control	2019-09-30	2017-10-03	1.99178	Male	No	Pre-Pandemic	100	Plate 1	1296	638	1671	627.5	-40.5	-18.5	428.5	-62	-219	2881	2579	74613	39218	1534	285	2168	553.5	119	182.5	510	182	12	3085	3622	91885	60831	13.5	-3	92.5	9	-4.5	33	28	18	5	129	134	283
198	HC19-KC012	Kisumu-Chulaimbo	Healthy control	2019-09-30	2016-08-31	3.08219	Female	No	Pre-Pandemic	100	Plate 1	533	-14	327.5	2143.5	-77.5	-33.5	194.5	-85.5	-42	19586.5	32428.5	59893.5	20020.5	505	56	240	1824	34	77	184	55	83	29259	35816.5	82544.5	21421	23	4	198.5	8	3	35.5	32.5	17	19.5	2783	1172.5	2683.5
199	HC19-KC015	Kisumu-Chulaimbo	Healthy control	2019-09-30	2007-06-15	12.3014	Female	No	Pre-Pandemic	100	Plate 1	2305.5	6799	2361	3269.5	9267	11419	3456.5	1921	1866.5	65427	88059.5	90733	18333	821	1434	816	1199	3762	6866	2259.5	967	848	71102.5	91976.5	95689.5	18856	81	159	474	8	-25.5	-23.5	-13	-40	-49	7744	6712.5	5138
200	HC19-KC016	Kisumu-Chulaimbo	Healthy control	2019-09-30	2007-06-15	12.3014	Female	No	Pre-Pandemic	100	Plate 1	1659	5701	1263	1661	297	275	2628	206.5	1108	74213	90916.5	83010	13832.5	999	7255	389	1237	118.5	104	2606	180	1085	124676	147332	152336	18458	35	-1	545	30	45	46	41	10.5	20.5	6365	7043.5	6184
201	HC19-KC017	Kisumu-Chulaimbo	Healthy control	2019-09-30	2005-06-15	14.3014	Male	No	Pre-Pandemic	100	Plate 1	2930	18048	2459.5	17979.5	947	860.5	7649	46679	1073	56265	57178.5	73390.5	58515.5	1801	2954	1888	12812	99.5	99	5921	55560.5	1021	62027	94976	122991	75759.5	141	6633	347	186.5	-42	-19.5	13	-7	-36.5	1682	770	1078
203	HC19-KC019	Kisumu-Chulaimbo	Healthy control	2019-09-30	2010-06-15	9.29863	Male	No	Pre-Pandemic	100	Plate 1	335	1878	13610	277.5	-198	-130	130	-182	-304	53145	66626	70396	1579	522	1414.5	28750	447	278	163	439	90	86.5	110576	123304	128902	3238	32	373.5	441	36	13.5	48	90.5	36	21.5	7623	8252	7345.5
204	HC19-KC021	Kisumu-Chulaimbo	Healthy control	2019-09-30	2007-06-15	12.3014	Female	No	Pre-Pandemic	100	Plate 1	686	7380	1536	849	-47	47	1294	-38	-71	8698	43193.5	80164.5	40417	563	5568.5	391.5	912.5	190.5	207	1695.5	145	121.5	9308	50218.5	112040	61175.5	24	3.5	871.5	32	28.5	42.5	34.5	10.5	20.5	402.5	407	447.5
205	HC19-KC022	Kisumu-Chulaimbo	Healthy control	2019-09-30	2004-06-15	15.3014	Male	No	Pre-Pandemic	100	Plate 1	3278	1104	2479	13368	596.5	2018	1398	-278	-398	35699.5	48643.5	54105	6852.5	3873	982	705	12104.5	574	1666.5	1303.5	171	29.5	59687	72563	80446	10696	92	-14	625	227.5	-8	31	29.5	-2	4	2883.5	2821.5	4011
206	HC19-KC024	Kisumu-Chulaimbo	Healthy control	2019-09-30	2017-06-15	2.29315	Female	No	Pre-Pandemic	100	Plate 1	2350.5	672	599.5	2394.5	136	216.5	492.5	68	-12	2373.5	13757.5	85634.5	2131.5	1761	304	441.5	1353	53	91.5	353	58	30	1527	11345	84153	2030.5	30	23.5	84.5	69	31.5	72.5	60	43.5	43.5	137.5	157.5	225.5
207	HC19-KC025	Kisumu-Chulaimbo	Healthy control	2019-09-30	2007-06-01	12.3397	Male	No	Pre-Pandemic	100	Plate 1	2061.5	1227.5	577	2355.5	586	468	399	124	-126	19600.5	22091	49854	49900	1251	209.5	214.5	2222	303	274	320	109	74	18331.5	31002	54412	66168.5	57	15	316.5	-12.5	-16	6	7.5	-21	1.5	1584	785	3955.5
208	HC19-KC026	Kisumu-Chulaimbo	Healthy control	2019-09-30	2006-09-26	13.0192	Female	No	Pre-Pandemic	100	Plate 1	1307	7068	2810	11200.5	403	1031.5	9618	12552	-44	120909	135270	173361	50428	370	1721	416.5	6376.5	148	256	6337	7549	66	73510	87563	107762	36401	48.5	-56	1096	-49	-58.5	-19.5	-23.5	-53	-60	17499.5	14072	13437
209	HC19-KC027	Kisumu-Chulaimbo	Healthy control	2019-09-30	2009-03-02	10.5863	Female	No	Pre-Pandemic	100	Plate 1	272	151.5	999	132	27.5	49	193.5	173.5	70	51463	60146	71707.5	10017.5	72	34	94	71	22	45.5	102	29	54	48256	53740	54380	6034.5	34	-28	412	-33	-18	-7.5	-3	-39	-35.5	1616	1522	1541
210	HC19-KC028	Kisumu-Chulaimbo	Healthy control	2019-09-30	2004-12-25	14.7726	Male	No	Pre-Pandemic	100	Plate 1	1921.5	1078.5	3994.5	4160.5	589	235.5	1546	1159.5	-94.5	36892	32824.5	43381.5	38331.5	2310	154	788	3969	573.5	241	1714.5	1020	51	38181	22620	51000	58711.5	20.5	-16.5	1961.5	-14.5	-20	7	86	-20	-29.5	4232	2303	5410
211	HC19-KC029	Kisumu-Chulaimbo	Healthy control	2019-09-30	2008-08-10	11.1452	Female	No	Pre-Pandemic	100	Plate 1	704	1231.5	1605	2204	-73	368	2291	178	-59.5	5186	41627	57531	58582	964	659	321	2053	204	288.5	2680	592	234	5659.5	63617.5	101160	114505	37	138	1023	17	4	40	38	1	20	1799	1786.5	2084.5
212	HC19-KC030	Kisumu-Chulaimbo	Healthy control	2019-09-30	2015-10-17	3.95616	Male	No	Pre-Pandemic	100	Plate 1	448	-294.5	277.5	795.5	-723	-684.5	616	-772	-777.5	4161.5	28136.5	54083	2755	370	93	271.5	798	79	75	1075	63	50	2302	20020.5	51245.5	2020	19	21.5	256	16.5	19	43	49.5	13	32.5	462.5	313.5	471
213	HC19-KC033	Kisumu-Chulaimbo	Healthy control	2019-09-30	2017-10-30	1.91781	Male	No	Pre-Pandemic	100	Plate 1	175	240	1098	961.5	64	132	336.5	133	-42	3079	16775.5	35158.5	21905	86	93	763.5	408	49.5	84	240	62	36.5	2258	15233	50077	32002.5	6	10.5	314	20	10	40	44.5	11.5	16	703.5	475	572
214	HC19-KC035	Kisumu-Chulaimbo	Healthy control	2019-09-30	2012-06-15	7.29589	Male	No	Pre-Pandemic	100	Plate 1	121	205	1098	933	-38	34	333	76	-27	3408	16546	35180	24589	71	75	597.5	289	36	68.5	159.5	44	38	1988	15181	47320	31622	-6	5	302	10	3	20	40	-1	10	591.5	470.5	523
215	HC19-KC036	Kisumu-Chulaimbo	Healthy control	2019-09-30	2011-05-18	8.37534	Female	No	Pre-Pandemic	100	Plate 1	518	26706.5	477	1038	132.5	446	246.5	218.5	325	20308.5	21794	53075.5	21565	183.5	24660.5	238	312.5	114.5	258.5	151.5	127.5	211	27391.5	35091.5	69320.5	27962.5	32.5	89.5	194.5	41	22.5	59	53.5	43.5	19	693.5	381	468
216	HC19-KC038	Kisumu-Chulaimbo	Healthy control	2019-09-30	2008-04-04	11.4959	Male	No	Pre-Pandemic	100	Plate 1	3856	12425	1709.5	4048	564.5	742	586.5	285	613.5	66542	85325	73157	39556	207.5	4459.5	175	167	289	174.5	338.5	124.5	260.5	41479.5	53727	37709.5	34179	1610	-10.5	581.5	865	14.5	22.5	48.5	-0.5	6	1137.5	1118.5	1145.5
217	HC19-KC039	Kisumu-Chulaimbo	Healthy control	2019-09-30	2012-09-17	7.03836	Male	No	Pre-Pandemic	100	Plate 1	1901.5	5501	1682	3693	991	440.5	4513	368	32.5	33646	53274.5	63557	33566.5	1404	367	326	2575.5	158	165	5038	206	75	47985	75085	105590	57377	15	-7	880.5	7	-14.5	22	49	3	0	3565.5	2756	2495.5
218	HC19-KC040	Kisumu-Chulaimbo	Healthy control	2019-09-30	2014-05-17	5.37534	Male	No	Pre-Pandemic	100	Plate 1	375	200.5	1262	1864	-77	41	582	-89	-144	18638	44047	101766	79762	180	104	678.5	1132.5	46	87	289	76	33.5	9332	30829	80208	57724	5	2	68	13	5	38.5	42	7	14	2771.5	2355.5	786
219	HC19-KC041	Kisumu-Chulaimbo	Healthy control	2019-09-30	2008-08-10	11.1452	Female	No	Pre-Pandemic	100	Plate 1	299.5	1459.5	339	796.5	-51	-48.5	570	41	-184.5	22355	18333.5	31038	22663.5	311	672.5	157	937	132	182	1287	556	32	51009	43320	105700	72796.5	52	-54	472	-31	-59	-30	74	-45.5	-56.5	975	869	993
220	HC19-KC047	Kisumu-Chulaimbo	Healthy control	2019-10-01	2014-09-19	5.03562	Female	No	Pre-Pandemic	100	Plate 1	811	615.5	761.5	929	1226	1552	631.5	425	958	14622	23569	65624.5	25089	255	123.5	202.5	811	958	1228	485.5	440.5	410	14822.5	21892	66380.5	24680	36	-36.5	286	-35.5	-52	-11	-29	-55	-42	1202.5	905	1087
221	HC19-KC048	Kisumu-Chulaimbo	Healthy control	2019-10-01	2012-05-27	7.35068	Male	No	Pre-Pandemic	100	Plate 1	600	839	939	1260	844	113	359	19	115	12354.5	46417.5	55386	19397.5	345	231	245	781	686	99	269.5	58	142.5	2666	42754	76092	24954	19	165.5	466	29	10	47.5	50	21	14	523	665	752
222	HC19-KC049	Kisumu-Chulaimbo	Healthy control	2019-10-01	2012-12-07	6.81918	Male	No	Pre-Pandemic	100	Plate 1	803	1287	1258	996.5	272	199	254	-39	-113.5	91118	113031	109204	2834	288	295.5	308	202.5	35	-8	40	-16	-12	55085	73685	79740.5	606.5	32.5	-4.5	543.5	7.5	6	65.5	24	4.5	2.5	1760.5	1781	1793
223	HC19-KC050	Kisumu-Chulaimbo	Healthy control	2019-10-01	2013-02-06	6.65205	Male	No	Pre-Pandemic	100	Plate 1	5542.5	4743.5	1309	3540.5	473	512	2734	6874	246	34607.5	39337	45918	46101	4622.5	808	475.5	1429.5	403.5	267.5	856.5	2603.5	113.5	42710.5	41225.5	65583.5	57072	41	-13	376	38.5	-22	14	74	12	-8	18555	19606	17160.5
224	HC19-KC051	Kisumu-Chulaimbo	Healthy control	2019-10-01	2014-07-06	5.2411	Male	No	Pre-Pandemic	100	Plate 1	408.5	910	1933.5	704.5	-2	83.5	362	14	111	46570	40549	51940	52237	215.5	253	322.5	369.5	40.5	64	215.5	36.5	126.5	38251	31270	53446.5	62860.5	41	21	432	4	3	32	34	-5	4	2333.5	1640	1983
225	HC19-KC057	Kisumu-Chulaimbo	Healthy control	2019-10-01	2010-10-17	8.96164	Male	No	Pre-Pandemic	100	Plate 1	339	230	677.5	586.5	139	229	558	95	118	68360.5	69148	68109	10208.5	162	80.5	152	291	53	65	249	59	34	63508.5	82085.5	80806.5	7714	13	8	414.5	10	11	39	36	16	29.5	4125	3961	3407
226	HC19-KC058	Kisumu-Chulaimbo	Healthy control	2019-10-01	2000-04-19	19.463	Male	No	Pre-Pandemic	100	Plate 1	1052.5	968.5	1000.5	3056.5	4170.5	3074.5	4146.5	1522.5	2483.5	34612	30853	51486.5	1955	327	82	314.5	497	65	81.5	1969.5	82	29	28578	32725.5	49360	724	23.5	18.5	478.5	22	18.5	59.5	44	28.5	44	3141.5	1470.5	2013
227	HC19-KC059	Kisumu-Chulaimbo	Healthy control	2019-10-01	2012-12-13	6.80274	Female	No	Pre-Pandemic	100	Plate 1	799	8981	1933	1048	571	502	3071	471	669	3008	30804	94624	2384	292	1420	407	448.5	193	150	1002	182.5	81	886.5	24033	80519	1074	10.5	9	322	15	15	37	39.5	4	1.5	386	374	573
228	HC19-KC060	Kisumu-Chulaimbo	Healthy control	2019-10-01	2002-06-07	17.3288	Male	No	Pre-Pandemic	100	Plate 1	506	549.5	1115	1323	580	530	1895.5	487	276	77911	88788	134236	13437	128	62	403	297	148	114	685	88	115.5	42066.5	43608.5	64231	7110	16	19	147	29.5	24	55	42.5	32.5	38	4701	3748.5	4055.5
229	HC19-KC063	Kisumu-Chulaimbo	Healthy control	2019-10-01	2012-06-01	7.33699	Male	No	Pre-Pandemic	100	Plate 1	116.5	1103.5	809.5	729	584.5	916.5	386.5	246	149.5	2430	14410.5	49202.5	22868	90	418.5	378	525	267	305.5	322	122	75.5	1291	15452.5	108700	40195	22.5	20.5	570.5	26.5	8.5	174.5	37.5	13.5	7.5	1158.5	910.5	1809.5
230	HC19-KC064	Kisumu-Chulaimbo	Healthy control	2019-10-01	2013-06-01	6.33699	Male	No	Pre-Pandemic	100	Plate 1	965.5	2311	4440	1519	-141	941	637.5	-196	-411.5	18218	44118	181333	113034	299.5	180	348.5	334.5	85.5	424.5	468.5	77.5	26.5	7018.5	23077.5	96791.5	58814.5	40.5	-46	1781	-46	-53	-32	-9	-69.5	-55.5	1620	1795	4738
231	HC19-KC065	Kisumu-Chulaimbo	Healthy control	2019-10-01	2010-10-14	8.96986	Female	No	Pre-Pandemic	100	Plate 1	1011.5	3765.5	2215.5	10864.5	-339.5	-195	3827	-195.5	-259.5	2050	14233.5	84178	16622.5	830	2845	448	13122.5	42.5	94	4714	77	43.5	679	15419.5	104857	24082	38.5	182	929	16.5	-10.5	18	20	3	0	1239	984.5	1931
232	HC19-KC066	Kisumu-Chulaimbo	Healthy control	2019-10-01	2012-01-25	7.68767	Male	No	Pre-Pandemic	100	Plate 1	548	1972	4433	2994	-59	198	2046.5	313	200	6665	36691	91497	28476.5	496.5	418.5	1374	2321	66	113.5	663.5	115	213	3628	28032	93748	30247.5	26	259	538	11	7	37	67	10	1.5	515.5	473	529.5
233	HC19-KC067	Kisumu-Chulaimbo	Healthy control	2019-10-01	2014-05-28	5.34795	Male	No	Pre-Pandemic	100	Plate 1	290	2206	705.5	391.5	-357.5	-206	156	-308.5	-325.5	1365.5	29031	87161	1916.5	169.5	757.5	165.5	513.5	45	82.5	400.5	43.5	50	901	25685.5	89380	1046	29	31	501	26	20	43	52	12	26.5	475	459	546.5
234	HC19-KC068	Kisumu-Chulaimbo	Healthy control	2019-10-01	2012-08-03	7.16438	Female	No	Pre-Pandemic	100	Plate 1	1591	-636	809	4363	-1717	-1670	-1520	-1700	-1767	19955	15865	53910.5	34796.5	1416.5	277	255	4179	0	58	134	39	14	19347	16261	61848	45453.5	117	-15	893	155.5	-32	-5	10	-21	-34.5	1893	701	2057
235	HC19-KC069	Kisumu-Chulaimbo	Healthy control	2019-10-01	2014-01-21	5.69589	Male	No	Pre-Pandemic	100	Plate 1	687	633	11048	1920	-43	398.5	5519	85	-53	4738	17385	85843.5	65141.5	383	76	10021.5	1208	74	293.5	4420	138	78	1687	17477.5	98103	83799	17	10.5	1811	-6	-2	21	33	-6.5	-6.5	2037	1896.5	2328
236	HC19-KC070	Kisumu-Chulaimbo	Healthy control	2019-10-01	2013-11-03	5.91233	Male	No	Pre-Pandemic	100	Plate 1	1426	3114.5	7712	3753	4436	5830.5	1659.5	2070	2410	21824.5	28987.5	100920	28394	182.5	395	387.5	1067	335	742	465	634.5	150	7361	12320	65131.5	12842	65.5	50.5	2612.5	9	0.5	60.5	23.5	-4.5	-7	5317.5	3613	4337.5
237	HC19-KC071	Kisumu-Chulaimbo	Healthy control	2019-10-01	2010-08-04	9.16438	Male	No	Pre-Pandemic	100	Plate 1	672.5	640	317	751	-20	-103	346	-179	-200	8347	8130	30521.5	20307.5	546.5	250	635.5	1174.5	133	190	420.5	141	61.5	14285	15555	75845	52857.5	107	327	634	19	-8.5	15.5	26	-11	-23.5	1314	762	1274
238	HC19-KC072	Kisumu-Chulaimbo	Healthy control	2019-10-01	2012-11-08	6.89863	Male	No	Pre-Pandemic	100	Plate 1	666.5	2176.5	2344.5	1306	-101	125	564.5	-188	-230	40923	61476	92073	47401	295	396	779.5	708	63	146	406	35	35	34614	50906	100742	43777	5	185.5	476	5.5	-22	25	31.5	-12	-15	2462.5	1823	2181
239	HC19-KC073	Kisumu-Chulaimbo	Healthy control	2019-10-01	2011-09-04	8.07945	Male	No	Pre-Pandemic	100	Plate 1	441.5	380.5	647.5	1801.5	798.5	1642	847.5	1516.5	340	15139.5	21464	56710.5	6275	494	60	391	1874.5	408	1141.5	753	681	126	28667.5	40229.5	117132	14128	32.5	109	252	26	19	47.5	37	24	8	3752	881	1594.5
240	HC19-KC074	Kisumu-Chulaimbo	Healthy control	2019-10-01	2011-09-07	8.07123	Male	No	Pre-Pandemic	100	Plate 1	931.5	396	936.5	4029	8643	3368.5	1740	4644	1135.5	6947	17504	71270	6438	87	54.5	241.5	477.5	2934	120.5	273.5	201	52.5	687.5	4588	64008.5	3198.5	19.5	4	175	21	6.5	45.5	35	17	23	1679.5	455	892
241	HC19-KC075	Kisumu-Chulaimbo	Healthy control	2019-10-02	2014-03-26	5.52329	Female	No	Pre-Pandemic	100	Plate 1	1083	300	1822.5	1475	34	74	2054	2971	212.5	39516	27006	74133.5	67473	361.5	211	478	332	73	99	1314	76.5	112	32653.5	18498	76514	79508	34.5	7.5	660.5	7	-6	36.5	36	3.5	5.5	1121	772.5	1004
242	HC19-KC076	Kisumu-Chulaimbo	Healthy control	2019-10-02	2010-11-25	8.85753	Male	No	Pre-Pandemic	100	Plate 1	294	-280	1481	-118	-423	-300.5	-213	-372	-426	43046	34797.5	65507.5	39790	133	48	301	116	30	184	126	56.5	49	44635	34512.5	85628	56825.5	23	-50	1272	-49	-50	-23	-23	-55	-65	5380	3333	3501
243	HC19-KC077	Kisumu-Chulaimbo	Healthy control	2019-10-02	2010-10-05	8.99726	Male	No	Pre-Pandemic	100	Plate 1	1805.5	3391.5	2738	5119.5	527.5	683	1376.5	12.5	959	1887.5	13450	43986.5	41061.5	1576	345	1476	4059	237.5	344.5	565.5	83	250	482.5	7250	36670	35584.5	45	37.5	473	43.5	15	56	70.5	27	19	667	561.5	638
244	HC19-KC078	Kisumu-Chulaimbo	Healthy control	2019-10-02	2014-06-01	5.33973	Male	No	Pre-Pandemic	100	Plate 1	672	382	1503	939	21	162	749	82.5	852	7368	25527.5	45418	8458	213	158	427	372	72.5	132	511	111	103	2767	15944.5	35585	3767	6.5	1.5	338	5	10	38	28	11	13	548	432.5	528
245	HC19-KC081	Kisumu-Chulaimbo	Healthy control	2019-10-02	2010-06-01	9.34247	Male	No	Pre-Pandemic	100	Plate 1	254	211	892	594	826.5	2829	310	-320	-370.5	19652	29181	33259.5	14880	146.5	78	294.5	489	673.5	1624	386.5	43	5.5	16413	32749	44482.5	14151	22.5	-42	274.5	-41.5	-49.5	-5	-21.5	-38	-54	599.5	464	509.5
246	HC19-KC082	Kisumu-Chulaimbo	Healthy control	2019-10-02	2010-10-28	8.93425	Female	No	Pre-Pandemic	100	Plate 1	1172.5	5153	361	1159.5	405	253.5	2133.5	640	269	34509	26237	60169	32041	796.5	2884.5	177.5	729.5	310.5	160.5	1659.5	374.5	107	53340.5	40922	97327.5	51661	16	137.5	186	32	38	48	50.5	21.5	17.5	739	451	660
247	HC19-KC083	Kisumu-Chulaimbo	Healthy control	2019-10-02	2011-05-24	8.36438	Male	No	Pre-Pandemic	100	Plate 1	346	105	736	576	58.5	146.5	1020	205	495.5	2700	16240	56307.5	56810	83.5	31.5	115.5	199.5	38	81.5	440.5	69.5	185.5	778.5	9354.5	39732	41628.5	25	14	441	22.5	18.5	56	55	25	23	319.5	311.5	338.5
248	HC19-KC084	Kisumu-Chulaimbo	Healthy control	2019-10-02	2012-03-04	7.58356	Female	No	Pre-Pandemic	100	Plate 1	837.5	10505	800	1400	83	152	367	31	70.5	8272	33007	62814.5	18360	34	76.5	57	68.5	32	51	66	26	3.5	1008	835	1565.5	133	32	195	347	19	6	27	17	-3.5	-1.5	776.5	515	814.5
249	HC19-KC086	Kisumu-Chulaimbo	Healthy control	2019-10-02	2014-03-08	5.5726	Male	No	Pre-Pandemic	100	Plate 1	2394	1294.5	929	4939	1240	665.5	2306	1573.5	-161.5	44986	45512	45843	2610	1648	181.5	445	4382.5	854	301	1068	715.5	-5	65011	87541	105124	1950.5	24	8	335	9.5	13	43	67	4	4	4236	3576	2987
250	HC19-KC087	Kisumu-Chulaimbo	Healthy control	2019-10-02	2010-02-03	9.66575	Male	No	Pre-Pandemic	100	Plate 1	910	1146.5	1632	176	-301	638.5	286	-590	-802.5	29378	31663	48937	31811.5	620.5	263.5	904.5	246.5	63	388.5	631.5	-13	-163	27053.5	32228.5	57306.5	36536.5	56.5	-22.5	151.5	-22	-8	17.5	-2.5	-29.5	-15	1473.5	1385	1085
251	HC19-KC088	Kisumu-Chulaimbo	Healthy control	2019-10-02	2012-02-16	7.63014	Female	No	Pre-Pandemic	100	Plate 1	251.5	23402.5	420.5	602.5	6802.5	6426.5	140	-199	-329.5	4208.5	9964.5	43636	37820.5	168.5	8028	203	310	7575.5	6544	241.5	82	57.5	1125	6474	50223	51914	12.5	1.5	218.5	33.5	-14.5	5.5	29.5	-7.5	-26.5	1472.5	449	1090.5
252	HC19-KC089	Kisumu-Chulaimbo	Healthy control	2019-10-02	2009-10-15	9.96986	Male	No	Pre-Pandemic	100	Plate 1	1698.5	2807	4884	2828	4439	7668	2253	2317	1368.5	5985	24105	66903	26789.5	497.5	1090.5	2160.5	106.5	-24.5	29.5	186.5	-103	13.5	2983.5	24470.5	102092	36535.5	41.5	29.5	301	29.5	-33	6.5	-0.5	-19.5	-16.5	1407.5	590	7608.5
253	HC19-KC090	Kisumu-Chulaimbo	Healthy control	2019-10-02	2015-03-27	4.52055	Female	No	Pre-Pandemic	100	Plate 1	259	893	717.5	476	-93	-54.5	545	325	1125	32398	47821	63931	1908.5	164	609	197	247	70	86	307.5	45	886	44092	65342.5	90672	1063.5	90	-24.5	460.5	-3.5	-15.5	11.5	19.5	-15.5	-25.5	5452	2921.5	4080.5
254	HC19-KC091	Kisumu-Chulaimbo	Healthy control	2019-10-02	2012-12-13	6.80548	Male	No	Pre-Pandemic	100	Plate 1	1634	2257	18.5	15235	2295	3577	9301.5	22090	-384	2683.5	15446	20902	18765	2639	488	-91	18867	2042	3737.5	11491.5	26956	-154	3294.5	22146	28966.5	26179	111.5	-106	147	384.5	-90.5	-62	158.5	-57.5	-92.5	543	531	623
255	HC19-KC092	Kisumu-Chulaimbo	Healthy control	2019-10-02	2014-09-10	5.06301	Male	No	Pre-Pandemic	100	Plate 1	523.5	1048	402.5	1465.5	724.5	265.5	2429.5	269	279.5	5753.5	10791.5	17976.5	19816	337	629	104	689	166.5	231	1802.5	338	107	5596	11640.5	28952	23456.5	93	-64	298	-24	-61	-25	-19	-68	-58	1336.5	515	891.5
256	HC19-KC093	Kisumu-Chulaimbo	Healthy control	2019-10-02	2014-01-20	5.70137	Female	No	Pre-Pandemic	100	Plate 1	327.5	117.5	1191.5	1410.5	41.5	231.5	726.5	48	288.5	3701.5	24466.5	50252.5	71503.5	174	89.5	235.5	814	54.5	87	409	70	84.5	786	14452	46035	65206	8	-3	389	-1	6	25	18	0	1	718	639.5	725.5
257	HC19-KC094	Kisumu-Chulaimbo	Healthy control	2019-10-02	2010-02-03	9.66575	Male	No	Pre-Pandemic	100	Plate 1	1792.5	2980.5	1979.5	2209.5	3899.5	2182.5	4278.5	5846.5	72.5	5709.5	15267.5	48621.5	25132	470	2661	114	423.5	180.5	101	1691	856	13	1316.5	7739	40028.5	19509	2	-8	690.5	9	6.5	32	20.5	1	15	749	729	786.5
258	HC19-KC095	Kisumu-Chulaimbo	Healthy control	2019-10-02	2012-06-01	7.33973	Female	No	Pre-Pandemic	100	Plate 1	748	10907.5	2927.5	1107	1	30	150	-78	-88.5	6564	12632	59146	3862	508	12318.5	523	952.5	80	141.5	204	70.5	102.5	4764	11956	98912	3182.5	28.5	2.5	1667.5	26.5	-1	25	47.5	-0.5	2	2327.5	1913.5	2533.5
259	HC19-KC096	Kisumu-Chulaimbo	Healthy control	2019-10-02	2013-10-21	5.95068	Female	No	Pre-Pandemic	100	Plate 1	638	529.5	3176	394	-1226	-901	-445	-1093	-1176	22134	68554.5	20603	2225	494.5	617.5	1035.5	774	-18	89.5	452	8.5	-63	27309	73671.5	24715.5	1155.5	66	108	732.5	-14	-30	161	-7	-25	-30.5	3104	1676	2170
260	HC19-KC097	Kisumu-Chulaimbo	Healthy control	2019-10-02	2014-06-14	5.30411	Male	No	Pre-Pandemic	100	Plate 1	5749.5	692.5	1021.5	13572	90.5	240.5	1220.5	1326.5	41.5	5074	28729	137666	33287.5	7271	340	452	14502.5	249	319	1343	1043.5	127	1686	25580	154271	39061	-2.5	31	203	20	11	54	43.5	18	20	659	284	496.5
261	HC19-KC098	Kisumu-Chulaimbo	Healthy control	2019-10-02	2009-10-25	9.94247	Male	No	Pre-Pandemic	100	Plate 2	499	1115	417	2207	1182.5	873.5	1271	572.5	510.5	5094.5	39224	97102.5	52019.5	307	1263.5	102.5	2284	1067	852.5	1945	600	324	7353.5	53315	154770	94697	-0.5	-11	199.5	-3	-4.5	12	18.5	-1.5	-3.5	302	325	523
262	HC19-KC099	Kisumu-Chulaimbo	Healthy control	2019-10-02	2011-02-01	8.67123	Male	No	Pre-Pandemic	100	Plate 2	258	488.5	919	630	-29	170	179	-54	11	1349.5	11049	52214	14312.5	158.5	360	105.5	793.5	-90.5	186.5	194.5	-106	-118.5	400.5	12751	89029.5	27517	-10.5	-48.5	220	-72	-71	-49.5	-28.5	-87	-61	284	289.5	395.5
263	HC19-KC100	Kisumu-Chulaimbo	Healthy control	2019-10-02	2011-05-25	8.36164	Male	No	Pre-Pandemic	100	Plate 2	334.5	795	1434.5	1615	695.5	2460.5	1006	639	749	5509	16133	62856	53144	186	515	354	1283	501	2730	1022	666	554	1493	12918	95474.5	79079	-6	-16	352.5	-6	-1	115.5	4	-11.5	-22	2185	642	1607
264	HC19-KC101	Kisumu-Chulaimbo	Healthy control	2019-10-03	2012-10-01	7.00822	Male	No	Pre-Pandemic	100	Plate 2	501	513	933.5	595	35	87	312.5	140	226.5	3911.5	30392.5	113898	68529.5	499.5	-132.5	103	153	-151	-139	56.5	-169	-130	1309	21599	91154.5	55805.5	-65	-135	232	-124	-142.5	-97	-109	-126	-124	257	221.5	552
265	HC19-KC102	Kisumu-Chulaimbo	Healthy control	2019-10-03	2009-11-29	9.84932	Male	No	Pre-Pandemic	100	Plate 2	295	1362	1624	607	-34	111	410	-54	-106	9752	28107	59068.5	28701	489	2274	237.5	726	17	164	587.5	64	-21	12886	33739	82044.5	37749.5	79	-84	635	191.5	-111.5	-89	-3.5	-124.5	-135	1213	663	918
266	HC19-KC103	Kisumu-Chulaimbo	Healthy control	2019-10-03	2011-06-09	8.32329	Female	No	Pre-Pandemic	100	Plate 2	335	348.5	264	914	15	90.5	563	29	36	54260	52329	60818	5885.5	80.5	99	1	315.5	-178	-150.5	117	-213	-190	128934	141181	149682	19173.5	81	89.5	42	118.5	-43	-15.5	-11	-50.5	-39	1124	1105.5	925
267	HC19-KC104	Kisumu-Chulaimbo	Healthy control	2019-10-03	2010-05-29	9.35342	Female	No	Pre-Pandemic	100	Plate 2	308.5	666	319.5	872	-254	-156.5	780	-173	-354	54590	57629	91230.5	20795	194.5	11.5	52	290	-22	-30.5	777.5	-48	-61	48874	74637	71153	41790	65	-64.5	254	-29.5	-60	-42	30	-78	-68.5	18393.5	22209	16953.5
268	HC19-KC105	Kisumu-Chulaimbo	Healthy control	2019-10-03	2014-11-01	4.92329	Male	No	Pre-Pandemic	100	Plate 2	304.5	1230	1370	309.5	-57	118.5	499.5	-36	-60	6541	36342	25899	68263.5	307	1443.5	188.5	289	-120.5	31	573.5	-35.5	-155.5	4682.5	50409.5	35510.5	80730.5	13	-203	470.5	-200	-144.5	-182.5	-160.5	-210	-212	585	498.5	539
269	HC19-KC106	Kisumu-Chulaimbo	Healthy control	2019-10-03	2012-06-01	7.34247	Female	No	Pre-Pandemic	100	Plate 2	6155	1644	643	37328	13070.5	25515	792	44937	248	2488	22270	33421	2329	559	801	95.5	9916.5	2258	7608	410	18271	-19.5	275	22727	42469	2849.5	2	51.5	206	-0.5	1.5	21	28	-6.5	-7.5	1363	370	886
270	HC19-KC107	Kisumu-Chulaimbo	Healthy control	2019-10-03	2014-06-23	5.28219	Male	No	Pre-Pandemic	100	Plate 2	1678.5	2551	5656.5	6135.5	5119.5	4274.5	3347	3664	1458.5	22789.5	28376.5	83216.5	52026.5	482	2320.5	555.5	1869	2526.5	2062	1486	430	-263	24934.5	35491	110850	73010.5	-17	-173	463	-140	-140	-144.5	-147	-177	-158	403.5	436	1292
271	HC19-KC108	Kisumu-Chulaimbo	Healthy control	2019-10-03	2011-04-12	8.48219	Male	No	Pre-Pandemic	100	Plate 2	848.5	943	2637.5	4819.5	1354	2523	2476	6932	644	35068	29595.5	98420	82939	430.5	410.5	197.5	3144.5	792	1599.5	2095.5	4810.5	177.5	22087.5	19939.5	77087.5	60635.5	-121	-354	677	-340	-348	-329	-320	-334	-359	3230	1196	1786
272	HC19-KC109	Kisumu-Chulaimbo	Healthy control	2019-10-03	2010-02-26	9.60548	Female	No	Pre-Pandemic	100	Plate 2	477	702	182	3017	23	63.5	295	-2.5	-3	7635.5	10707	8529	20946	288.5	-112.5	-67	1925.5	-361.5	-264	-73.5	-350.5	-383	4613.5	10842.5	9041.5	29552.5	7.5	-124	6	-107	-140	-104	-69.5	-117.5	-128	1656	213	468
273	HC19-KC110	Kisumu-Chulaimbo	Healthy control	2019-10-03	2013-12-20	5.78904	Female	No	Pre-Pandemic	100	Plate 2	132.5	474	1148	196	8	73	267	40	117	4023.5	20796	152138	137468	68.5	100.5	118.5	60.5	-16.5	48.5	211.5	41.5	105.5	1917	14681.5	137244	144350	-2.5	-11	310	-33.5	-39	7	9	-26	-41.5	352	275	300
274	HC19-KC111	Kisumu-Chulaimbo	Healthy control	2019-10-03	2010-02-23	9.6137	Female	No	Pre-Pandemic	100	Plate 2	236	976	1198	334	6	22	389	-24	-33	16907	47115	56369	25133	56	213	71.5	95.5	29.5	48.5	138.5	36.5	49.5	5420.5	20337.5	21823	12343	-20	-151.5	321	-145	-146.5	-124	-110	-145	-162	770	348	571
275	HC19-KC112	Kisumu-Chulaimbo	Healthy control	2019-10-03	2012-04-24	7.44658	Female	No	Pre-Pandemic	100	Plate 2	175	483.5	775.5	260	-4	46	84.5	-9	-14.5	1734.5	22255	53856	4419	71.5	339	304	69	-3	60	150.5	0	3	687	20913.5	57188	4907	-107.5	-246.5	64.5	-204.5	-248.5	-228	-205.5	-237	-247.5	192.5	104.5	111.5
276	HC19-KC113	Kisumu-Chulaimbo	Healthy control	2019-10-03	2012-04-03	7.50411	Male	No	Pre-Pandemic	100	Plate 2	4981	3202	3301.5	14653	6933.5	6873	10441	9165	823	6170	22109.5	65376.5	2168.5	4373	1626	1550	7287.5	2856	2609	8182	5937.5	125	3835	16824.5	60811	1050	-8	-131	306	569	733	1088.5	427	650	-32	556.5	291	506.5
277	HC19-KC114	Kisumu-Chulaimbo	Healthy control	2019-10-03	2012-01-03	7.75342	Male	No	Pre-Pandemic	100	Plate 2	356	7157	943.5	1524.5	101.5	307	339	848	58	2828	17465	69323	51603	167	477	71	742.5	31	128	167.5	59.5	-35.5	530	14202	64459	59592	4.5	38	532	-4.5	-22.5	7.5	0	-18.5	-22.5	601	590	741.5
278	HC19-KC115	Kisumu-Chulaimbo	Healthy control	2019-10-03	2009-10-02	10.0082	Male	No	Pre-Pandemic	100	Plate 2	867.5	3236.5	1798.5	3906	138.5	395	1762	5106	-51	4318.5	22022	47271	8688	900	3941	440	2005	108	206	2310.5	6468	-20.5	1176	10500	47275	9186	-10.5	-84	631.5	-57	-52.5	-45	-42	-43.5	-74	1365.5	947	1528
279	HC19-KC116	Kisumu-Chulaimbo	Healthy control	2019-10-03	2014-01-15	5.71781	Male	No	Pre-Pandemic	100	Plate 2	357	685	638.5	2015	-59.5	62.5	332	-54.5	-103	9678.5	49607.5	108218	145212	354	150.5	98	1165.5	8.5	64	324	33	17.5	8843	38939	93344.5	113384	-40	-60	160.5	-32	-88	-55	-16	-77	-87	796	311	669
280	HC19-KC117	Kisumu-Chulaimbo	Healthy control	2019-10-03	2013-05-28	6.35342	Female	No	Pre-Pandemic	100	Plate 2	222	7461	283.5	1629.5	349.5	561.5	272	327.5	-96	45310	48772	69223	60597	120	3326.5	181	1073.5	27.5	38	329.5	229.5	-8.5	26042.5	30669.5	33868.5	41591.5	-62	-143	73	-146	426.5	63	-125	-149.5	-155.5	2674	1626.5	1512
281	HC19-KC118	Kisumu-Chulaimbo	Healthy control	2019-10-03	2013-01-01	6.75616	Female	No	Pre-Pandemic	100	Plate 2	379	1213.5	1065.5	1059	13	434	412	-32	-31	12452.5	13708.5	115052	74755.5	148.5	-376.5	281.5	53.5	-199	-187.5	6.5	-561.5	-577.5	7346.5	10146.5	123506	83541	10.5	-256.5	404	-221	-287.5	-266	-245.5	-288.5	-299.5	619.5	116.5	378.5
282	HC19-KC119	Kisumu-Chulaimbo	Healthy control	2019-10-03	2012-09-02	7.08767	Female	No	Pre-Pandemic	100	Plate 2	941	982	868.5	965	7	43.5	680	33.5	-30.5	21417	14827.5	70636	134810	1059	274.5	129.5	758	-130	-98.5	299	-118	-152	16332.5	8440	47489	59885	-10	-41	300.5	-37	-37	-18	-15	-42	-46	1182.5	405	1086.5
283	HC19-KC120	Kisumu-Chulaimbo	Healthy control	2019-10-03	2013-03-18	6.54795	Male	No	Pre-Pandemic	100	Plate 2	334	910	668	999	270	310.5	309	106.5	203	10556	38878	88827.5	56369.5	27	96.5	31.5	168.5	40	66.5	172.5	31.5	42	3478.5	11758.5	29214.5	20303.5	-71	-233	157	-247	-250	-232	-207	-262	-263.5	818	185.5	598
284	HC19-KC121	Kisumu-Chulaimbo	Healthy control	2019-10-03	2012-09-09	7.06849	Male	No	Pre-Pandemic	100	Plate 2	587.5	462.5	1602.5	1414.5	148	473	639	62.5	265	1496.5	21226.5	82019	108171	585	91	398	1664	219	302.5	451	116	-56.5	376	18996	94915	123158	-15	-103.5	371.5	-100.5	-107.5	-65.5	-64	-94	-101	339	377	349.5
285	HC19-KC122	Kisumu-Chulaimbo	Healthy control	2019-10-03	2014-06-05	5.33151	Male	No	Pre-Pandemic	100	Plate 2	1113	4735	834	2891.5	123.5	192	532	94	157	17009.5	10784	39070.5	4937	951	1724.5	189	2231	-67.5	-32	393	-51	-10	6056	5583	30637.5	4124	13	-28.5	167.5	-9	-26	-3.5	2	-29	-30.5	2186	443	612
286	HC19-KC123	Kisumu-Chulaimbo	Healthy control	2019-10-03	2013-03-03	6.58904	Female	No	Pre-Pandemic	100	Plate 2	508	328	513.5	1615	93	181.5	205.5	155	134	4031	16643.5	32684.5	30914	326.5	55	19	762.5	-39	-1.5	35.5	-17	-10	1237	9379	26748	29719	-13	-33	201	-26	-28	-7.5	1.5	-34	-40	475.5	338	435
287	HC19-KC124	Kisumu-Chulaimbo	Healthy control	2019-10-04	2013-06-01	6.34521	Male	No	Pre-Pandemic	100	Plate 2	1559	1432	2413	2841	69	237	270.5	-158	-132.5	3491	12293	144670	103175	1791.5	567	199.5	2158	75.5	93	82	-180	-138.5	478.5	7712	86353	64120	-380	-495.5	491.5	-685.5	-693.5	-669.5	-656.5	-689.5	-695	593.5	520	996.5
288	HC19-KC125	Kisumu-Chulaimbo	Healthy control	2019-10-04	2013-05-03	6.42466	Male	No	Pre-Pandemic	100	Plate 2	120.5	188.5	731	265.5	-28.5	83.5	140.5	-33	-32.5	26625.5	58912.5	88914.5	81328	47.5	-25.5	33.5	78.5	-33.5	-13.5	83	-20.5	-44.5	14660.5	27358.5	56812	54424.5	-87	-227.5	141	-230	-233	-204	-198	-223	-226.5	1818	1072	1452.5
289	HC19-KC126	Kisumu-Chulaimbo	Healthy control	2019-10-04	2013-05-29	6.35342	Male	No	Pre-Pandemic	100	Plate 2	1852.5	1196.5	535	5457.5	128.5	255.5	630.5	64.5	44	91686.5	113954	128086	14670.5	607	214.5	35	1474	-13	13	179.5	-20	-21	24726	29639	34414	6033	10.5	-18.5	184	-17.5	-25.5	-3	0	-26	-28	6119	5418	4655
290	HC19-KC127	Kisumu-Chulaimbo	Healthy control	2019-10-04	2013-01-01	6.7589	Female	No	Pre-Pandemic	100	Plate 2	2223	128	7103	7984	115.5	159	491	-102	-58	16296	24568	61037	6663.5	101	-28	850	115	-54	-33	93	-76	-85	6771	16343.5	46448	2700	-14	-289	2522	-258	-271.5	-233	-74	-277	-278	1875.5	1430	2003.5
291	HC19-KC128	Kisumu-Chulaimbo	Healthy control	2019-10-04	2013-01-28	6.68493	Male	No	Pre-Pandemic	100	Plate 2	2931	865	2485	860	156	265	595	221	573	15282	52391	95897	30523	3139.5	48	660	-129	-259	-246.5	-26	-166	-77	5883	37173	75127	18482	-249.5	-738.5	138	-765	-758	-728	-700	-744	-748	2243	1081.5	1281
292	HC19-KC129	Kisumu-Chulaimbo	Healthy control	2019-10-04	2014-07-01	5.26301	Female	No	Pre-Pandemic	100	Plate 2	1013	1499	2429	2508	1095	967.5	2898.5	1075	17	4865.5	12395	79328.5	3139	362	308	204.5	561.5	70.5	151	627.5	155.5	-96.5	603.5	5539	52247.5	302	-21	-63.5	886.5	-68.5	-70	-49	-37.5	-69.5	-65	1281	1024	1258
293	HC19-KC130	Kisumu-Chulaimbo	Healthy control	2019-10-04	2012-10-06	6.99726	Male	No	Pre-Pandemic	100	Plate 2	583.5	292	967.5	801	412	102	223.5	194.5	35	15010.5	20330.5	65619	1230.5	623.5	157.5	187.5	719	544.5	169	422	370	114	13710.5	18027.5	83002	1242	88	-175	311	-178	-187	-172	-178	-184.5	-186.5	262	254	261
294	HC19-KC131	Kisumu-Chulaimbo	Healthy control	2019-10-04	2011-08-17	8.13699	Male	No	Pre-Pandemic	100	Plate 2	119.5	1534	1327	290.5	10	62.5	117	-11.5	-19.5	2886	14183	113684	62420.5	148	4674	402	396.5	-102.5	-31.5	116.5	-98	-142	1263	17985	152115	95195	-18	-47	1028.5	-25	-37.5	-12	-14	-44	-41	1722	1255	1562.5
295	HC19-KC132	Kisumu-Chulaimbo	Healthy control	2019-10-04	2014-12-07	4.8274	Male	No	Pre-Pandemic	100	Plate 2	2369	538.5	911.5	4723.5	599	567	716.5	305.5	623	2419.5	9982.5	58052.5	18224.5	4225	421	423.5	7153.5	668.5	582.5	499.5	237.5	1130.5	1154.5	11041.5	76429.5	30135.5	-20.5	-41.5	243	-79.5	-84	-58.5	-23.5	-90.5	-85.5	1158.5	586.5	1362.5
296	HC19-KC133	Kisumu-Chulaimbo	Healthy control	2019-10-04	2009-12-03	9.8411	Male	No	Pre-Pandemic	100	Plate 2	1121	227	496	292.5	-40	73	503.5	18	1861	51063	68851	61550.5	6442.5	925.5	14	69	80	-19	-10	462.5	-42.5	275	28743	44830	44418	8660	-139	-264	-5	-246	-251	-208	-189.5	-229	-235.5	35942.5	29007	21067
297	HC19-KC134	Kisumu-Chulaimbo	Healthy control	2019-10-04	2011-03-08	8.58082	Female	No	Pre-Pandemic	100	Plate 2	294	209.5	622	362	-34	51	205	1	2	117183	133132	119056	37904.5	48.5	52.5	277	88	-47	15	230	-18	77	102420	115238	109720	52172.5	46	-22.5	141	-4	-27	-3	4	-36	-13.5	37422	40392	29173
298	HC19-KC135	Kisumu-Chulaimbo	Healthy control	2019-10-04	2012-08-16	7.13699	Male	No	Pre-Pandemic	100	Plate 2	135	126.5	1807	453	-1	73.5	367	13	-2	11113	17414.5	55460	10441	48.5	-15	139	153	-61	5	331	-43	-26	13041	18748	67293	14603	-79	-204	870	-203	-199	-181	-172	-199	-197	1072	1004	1313.5
299	HC19-KC136	Kisumu-Chulaimbo	Healthy control	2019-10-04	2009-11-12	9.89863	Female	No	Pre-Pandemic	100	Plate 2	3986.5	1295.5	3588.5	15125.5	900.5	2050	1713.5	271.5	52.5	22679.5	30985.5	50362.5	3473.5	4629	-12	952	16086	519.5	1612	1798	-255	-268	11048	22081	32158	1076	-69	-117	1373	-107	-116.5	-79	-69	-115.5	-127.5	3687.5	1194	2261.5
300	HC19-KC137	Kisumu-Chulaimbo	Healthy control	2019-10-04	2010-04-02	9.51233	Female	No	Pre-Pandemic	100	Plate 2	300	124.5	996	182.5	174.5	211.5	1923.5	21.5	11	78341.5	78649.5	83870.5	22084.5	283.5	21	188	38.5	146.5	134.5	2520	-18	6.5	65359	81948	64331	23338	-92	-156	351	-147.5	-147	-126.5	-116	-158	-152.5	1466	830	736.5
301	HC19-KC138	Kisumu-Chulaimbo	Healthy control	2019-10-04	2013-03-14	6.56164	Male	No	Pre-Pandemic	100	Plate 2	2665.5	98.5	2052.5	2189.5	637.5	783.5	12948	459	119.5	35449.5	55912	91889.5	1718.5	5078	-53.5	525.5	1817	1176.5	288.5	17298	342	-83.5	32447.5	53332.5	90794.5	297.5	-34	-108.5	698.5	-105	-110.5	-88.5	-62.5	-99	-98	2432	1690.5	1837.5
302	HC19-KC139	Kisumu-Chulaimbo	Healthy control	2019-10-04	2010-12-01	8.84658	Male	No	Pre-Pandemic	100	Plate 2	2407.5	4491	1196.5	6555	5252	4560.5	6195	5352	4243	14495.5	23095.5	44529	10590	3350.5	2743	191.5	8317.5	7811	6279.5	9199	8338	7485	12263.5	18750.5	42320	10102.5	-3.5	-28	348	-2	-24	7	7	-14	-41.5	740	494	594
303	HC19-KC140	Kisumu-Chulaimbo	Healthy control	2019-10-04	2012-12-12	6.8137	Male	No	Pre-Pandemic	100	Plate 2	1028	33858	14450	2484	245.5	420	1244	357	157.5	52731.5	75125	90720	8105	769	7108	11268	1748	207.5	182	1007	241.5	44	60275	79537	98068	6981	46	844	191	-10	-9	21	17.5	-14	-11	4713	1513	5423
304	HC19-KC141	Kisumu-Chulaimbo	Healthy control	2019-10-16	2013-01-02	6.78904	Male	No	Pre-Pandemic	100	Plate 2	391	6999.5	1929.5	1884	437.5	1143.5	617.5	1006	-34.5	5426.5	14892	89922	51625.5	327.5	7596.5	267.5	1906.5	499.5	1563	627.5	1540	-187.5	1038.5	16685.5	121738	71525.5	-73.5	-122	851	-234.5	-241	-233.5	-207.5	-259	-237.5	2083	1111.5	1618
305	HC19-KC142	Kisumu-Chulaimbo	Healthy control	2019-10-16	2010-11-27	8.89041	Male	No	Pre-Pandemic	100	Plate 2	99	196.5	482.5	154.5	11.5	71.5	123.5	11.5	33	8601.5	14910.5	51431.5	1090.5	11.5	-12	92	36	-38	16	80	-14	-5.5	4966	14088	51533	564	-9.5	-1.5	214.5	-33	-34	-5	0	-33	-18.5	684	268	561
306	HC19-KC143	Kisumu-Chulaimbo	Healthy control	2019-10-16	2014-01-01	5.79178	Male	No	Pre-Pandemic	100	Plate 2	198	204	866	630	313.5	352	281	50.5	304	32220	33637	84923.5	5133	81.5	46	414	297	129	84.5	210	-3	135	22568.5	28464	95826	4624	29	-50	208	-6	-49	-23	-17	-37	-38.5	3275	1551	2011.5
307	HC19-KC144	Kisumu-Chulaimbo	Healthy control	2019-10-16	2011-09-23	8.06849	Female	No	Pre-Pandemic	100	Plate 2	71	542.5	367	131	-5	50	84.5	19	-0.5	3561	22077	74929	25516	0.5	547	44.5	53.5	-37.5	8.5	39	7.5	-31.5	523.5	19414.5	80789.5	24784.5	-0.5	-22.5	115	-41	-54.5	-25	-18	-51.5	-53.5	1180	279.5	603
308	HC19-KC145	Kisumu-Chulaimbo	Healthy control	2019-10-16	2012-08-27	7.13973	Female	No	Pre-Pandemic	100	Plate 2	744	619	713.5	8017	-14	92.5	712	91	-69.5	24566	25709	103445	54386	199.5	140.5	55.5	522.5	4.5	47.5	408.5	8	-8.5	10968.5	13999.5	70458	42820.5	-114	-299	66	-290	-280	-268.5	-248	-301.5	-292.5	1725	427.5	2018
309	HC19-KC146	Kisumu-Chulaimbo	Healthy control	2019-10-16	2012-10-01	7.04384	Female	No	Pre-Pandemic	100	Plate 2	252	290.5	771.5	538	63	150.5	576	68.5	228	12283	41564	56622.5	2027	102	22	75.5	122	3.5	32	278	8.5	52	4609.5	20059.5	33004	282	10.5	16.5	265.5	-2.5	4.5	33.5	30.5	13.5	25.5	636.5	551.5	1123.5
310	HC19-KC147	Kisumu-Chulaimbo	Healthy control	2019-10-16	2010-09-12	9.09863	Male	No	Pre-Pandemic	100	Plate 2	491	366	1691.5	426.5	-76	-23.5	1847.5	-36.5	-137.5	18248.5	24898	58292.5	3056	392	112.5	246	410	8	52	2760	18	-49	19709	28483	65831.5	2350	42	-33	928	-23	-40	-15	8	-39	-46	3409	1567	2231
311	HC19-KC148	Kisumu-Chulaimbo	Healthy control	2019-10-16	2013-03-21	6.57534	Male	No	Pre-Pandemic	100	Plate 2	1611	1986	1671	1673	343	290	383	-78	1938	19457	30196	130691	134530	1649	1113	234	529	444	235	387.5	33	679	10686	18700.5	90015	85765	109	-195.5	302	-34	-222	-249.5	-224.5	-289	-270.5	762	446.5	866
312	HC19-KC149	Kisumu-Chulaimbo	Healthy control	2019-10-16	2014-06-14	5.34247	Female	No	Pre-Pandemic	100	Plate 2	150.5	598.5	4885	244.5	-78.5	-24.5	95.5	-69.5	-26.5	9520.5	6905	52344.5	2864.5	-18.5	81.5	1054	-38.5	-150	-100.5	-13.5	-135.5	-125.5	7806.5	7747.5	33509	1125.5	-58	-197.5	3598.5	-194.5	-200.5	-161.5	-161.5	-207.5	-200.5	904.5	753.5	1005
313	HC19-KC150	Kisumu-Chulaimbo	Healthy control	2019-10-16	2014-10-10	5.01918	Female	No	Pre-Pandemic	100	Plate 2	435	533.5	705	859	-5	76	213	25.5	332	15915	21512	43197	817	214	102	213	262	-161	-160	-39	-114	-93	10204	15928	31631	139	13	-28	184.5	-6.5	-27.5	5.5	5	-12	-14	218	203	261
314	HC19-KC151	Kisumu-Chulaimbo	Healthy control	2019-10-16	2011-04-15	8.50959	Male	No	Pre-Pandemic	100	Plate 2	12488	858	1005.5	11537	165	419.5	1148	102.5	-100.5	2165	29427	39012.5	1269.5	643	35.5	102.5	1639.5	28	66	926	107.5	-21.5	397.5	24936	44723.5	399	-108.5	269	288.5	-258.5	-272.5	-202.5	-183	-253.5	-275	388.5	226.5	328.5
315	HC19-KC152	Kisumu-Chulaimbo	Healthy control	2019-10-16	2012-10-14	7.00822	Male	No	Pre-Pandemic	100	Plate 2	132	35.5	817.5	162	540.5	449	43	-94.5	-138	9746	43066.5	38199	4585	4.5	-316	-40.5	-207	-1.5	-64.5	-227.5	-314.5	-340.5	4200.5	35275	35960.5	1646.5	-277	-523	52	-524	-520.5	-505	-461	-531	-538	577	41	482
316	HC19-KC153	Kisumu-Chulaimbo	Healthy control	2019-10-16	2012-10-14	7.00822	Male	No	Pre-Pandemic	100	Plate 2	856	1170	280	3090	828	2054	797.5	1990	899.5	2828	39708	26295	659	910.5	73.5	-149.5	2812.5	-291	165.5	-73.5	451.5	-390.5	1539.5	40968.5	30480.5	-158.5	-331.5	-658.5	-311	-766	-776	-748	-728.5	-756	-768	-451.5	-434.5	-463
317	HC19-KC154	Kisumu-Chulaimbo	Healthy control	2019-10-17	2009-12-24	9.81918	Male	No	Pre-Pandemic	100	Plate 2	1172	2247	1457	12824.5	242	639.5	3814	6045	336.5	13661	14147.5	54140.5	22608	665	1262.5	67	9549	6	60	1687	4368	350	6442	6933.5	34530	24419	-36	86	472	-67	-89	-65	-43	-94	-97.5	673	218	596
318	HC19-KC155	Kisumu-Chulaimbo	Healthy control	2019-10-17	2011-11-14	7.92877	Male	No	Pre-Pandemic	100	Plate 2	212	1561	1702	666.5	41	131.5	883	96.5	1526	34319	34616	42910.5	1844	17	415	141	212	-88	-119	613	-35	4597	40689	39135.5	48847	26	-48	-230	532	-148	-254	-234	-167	-247.5	-252	1412	801	1410
319	HC19-KC156	Kisumu-Chulaimbo	Healthy control	2019-10-17	2013-01-26	6.72603	Male	No	Pre-Pandemic	100	Plate 2	1251	618	1361	3010.5	234	547.5	2248.5	1050	-66	6841	35237	112150	81039.5	1120	-118	34.5	2012.5	-175	-237	1774	502	-318	647	26559	87934	73481	-3	-95	305	-69	-89	-68	-56	-84.5	-98	1631	484.5	1310
320	HC19-KC157	Kisumu-Chulaimbo	Healthy control	2019-10-17	2010-04-12	9.52055	Male	No	Pre-Pandemic	100	Plate 2	1168.5	2211.5	1027.5	3930.5	-139.5	32.5	290	13	-192.5	12437	49625.5	59908.5	41217.5	69	111	224	98	-70	-44.5	222	-42	-89	5521	38346	46127	33822.5	-721	-1412	-692.5	-1543	-1540	-1524	-1472	-1533	-1539.5	-664	-967	-840
321	HC19-KC158	Kisumu-Chulaimbo	Healthy control	2019-10-17	2010-10-27	8.97808	Female	No	Pre-Pandemic	100	Plate 2	227	1084	6451.5	670	-174	-99.5	223	-106	-278	116348	107254	155376	49957.5	17	136	350	138.5	-35	16	180	-9	-35.5	50672	45211	52866	29033.5	-110.5	-407	2650.5	-407	-425	-403	-348	-426	-435	3376.5	2340	3390
322	HC19-KC159	Kisumu-Chulaimbo	Healthy control	2019-10-17	2011-03-16	8.59452	Female	No	Pre-Pandemic	100	Plate 2	165	560	786	226	12	88	105	5	69	1761	21274	59799	4618	23	21	52	39	18	58	62	30.5	25	93.5	114.5	169	34	-176.5	-344.5	-7.5	-305.5	-336.5	-320	-291	-335	-325	159	52	132
323	HC19-KC160	Kisumu-Chulaimbo	Healthy control	2019-10-17	2010-04-02	9.54795	Female	No	Pre-Pandemic	100	Plate 2	1554	127	835.5	2723	-143.5	-59	365	-132	-149	134851	139787	159140	3935	49.5	53.5	56	38	32.5	50	58.5	22.5	24	72.5	220.5	252.5	21.5	-155	-413.5	101.5	-415	-416	-388	-375.5	-406.5	-400.5	17176	15456.5	11110
324	HC19-KC161	Kisumu-Chulaimbo	Healthy control	2019-10-17	2011-01-01	8.79726	Female	No	Pre-Pandemic	100	Plate 2	208.5	3381	628	447	170	209	157	-21.5	-27.5	3356	30150	47630	1490.5	90	1653.5	82	-108.5	-220	-198	-186	-255.5	-228	88	21033.5	37805	115.5	20.5	-81.5	228	-73.5	-86	-54	-44	-80	-79	1139	387.5	794
325	HC19-KC162	Kisumu-Chulaimbo	Healthy control	2019-10-17	2010-06-02	9.38082	Female	No	Pre-Pandemic	100	Plate 2	211.5	1050.5	1259	305.5	24.5	38	386	1.5	-48.5	12911.5	44684.5	44067.5	15182.5	27.5	353	85.5	122	14	52	448	7.5	30	11262	37163	47617	18540	-7	-64	409.5	-46	-55.5	-28	-12.5	-57	-59	1007	518	871
326	HC19-KC163	Kisumu-Chulaimbo	Healthy control	2019-10-17	2012-12-18	6.83288	Male	No	Pre-Pandemic	100	Plate 2	307.5	616	1189	1689.5	1950	3709	1135	1214	1335.5	1966	4858	80840.5	14100	242.5	607	334	4150	5749	10490	2928	4467	2761	810	4386.5	106570	25338	-14	-1	590.5	-22	-29	11	13	-22.5	-25	856	824	1028
327	HC19-KC164	Kisumu-Chulaimbo	Healthy control	2019-10-17	2011-02-05	8.70137	Male	No	Pre-Pandemic	100	Plate 2	2075.5	2075.5	981.5	5203	123.5	307.5	1180.5	162.5	351.5	3249	40435.5	140736	41190	895.5	713.5	245.5	1177.5	60	225.5	794.5	94.5	100.5	2482.5	36607	159642	51242.5	904	4.5	252.5	2076.5	13.5	41.5	193.5	19.5	3	261.5	300.5	376.5
328	HC19-NM031	Nandi-Mosoriot	Healthy control	2020-01-25	2013-06-15	6.61644	Female	No	Pre-Pandemic	100	Plate 1	98.5	1008	824	18231	5814.5	4316	45	-160.5	-204	11635.5	47833	82634	54380	262.5	635	448	34330	21796.5	21328	1340	274	174.5	13362	56997	109289	97098.5	13	-9	340	31	47	84	71	-2	-6.5	2619	1303.5	1726.5
329	HC19-NM032	Nandi-Mosoriot	Healthy control	2020-01-25	2015-06-15	4.61644	Male	No	Pre-Pandemic	100	Plate 1	230	637.5	1410	500	-28	2	602.5	94.5	-178.5	4485	25629	118902	140313	280	813	591	570	315.5	227	1024	388	109	2998	25184	142256	180358	16.5	16	282	28	23.5	55	74	34.5	24.5	565	342	502
330	HC19-NM033	Nandi-Mosoriot	Healthy control	2020-01-25	2010-06-15	9.61918	Female	No	Pre-Pandemic	100	Plate 1	326.5	241.5	3891	522	-65	13.5	93	-155	-83.5	3146	41009.5	133529	126754	190	171	1535	153	72	139	233	59	56	1202.5	35098	135078	136610	12	6.5	1198	9	8	38	31.5	18	4.5	448	507	572
331	HC19-NM034	Nandi-Mosoriot	Healthy control	2020-01-25	2009-03-30	10.8301	Female	No	Pre-Pandemic	100	Plate 1	936	-110.5	1811	2046.5	-542.5	-504.5	323	-713.5	-871.5	28457	98995	168756	141050	668.5	-37.5	1589	464	-39	-73	319	-143.5	-250	29114	109615	208122	181466	42	-48	455	-15	-45.5	-10	-14	-48	-45	890	717	1316
332	HC19-NM035	Nandi-Mosoriot	Healthy control	2020-01-25	2010-06-15	9.61918	Female	No	Pre-Pandemic	100	Plate 1	145	-374	1163	-435.5	-961.5	-940	-646	-903	-1072.5	3717	38843	96265	39117	191.5	14.5	506	306.5	70	30.5	350.5	163.5	-66	1492.5	32623.5	103882	42883.5	44.5	-97	572	-76	-87	-37.5	-44	-80	-80.5	830	763.5	1207
333	HC19-NM036	Nandi-Mosoriot	Healthy control	2020-01-25	2013-06-15	6.61644	Female	No	Pre-Pandemic	100	Plate 1	389	-41.5	4586	570	-53.5	61.5	213.5	-92	-197.5	8086	43390	132254	114282	293	166	1411.5	719.5	227	402	557	276.5	155.5	4494	39971	155798	139517	26.5	-23.5	1743	-14.5	-24	13.5	13.5	-22	-12.5	1790.5	1894	2023.5
334	HC19-NM037	Nandi-Mosoriot	Healthy control	2020-01-25	2010-06-15	9.61918	Male	No	Pre-Pandemic	100	Plate 1	9213.5	548	1426.5	9371	-72	17	64178	1375.5	-7.5	55986.5	63058	111878	98556	8159	172.5	505	12923.5	106.5	154.5	51094.5	354	177	95675	104495	193587	176633	2445	-25	588	-24	-34	-1	28490	534	-10.5	4019.5	2429	3904
335	HC19-NM038	Nandi-Mosoriot	Healthy control	2020-01-25	2010-06-15	9.61918	Male	No	Pre-Pandemic	100	Plate 1	1556.5	17932	5994	2333.5	-455.5	-397.5	1282	-630.5	-720.5	47271.5	58673.5	158986	140100	1311	993	846.5	1944.5	253	279	1073	106.5	89.5	38109	49191	164881	158882	30.5	-2.5	2024.5	-12.5	-41.5	3.5	-1.5	-34.5	-24	2580.5	2670.5	2828.5
336	HC19-NM039	Nandi-Mosoriot	Healthy control	2020-01-25	2014-06-15	5.61644	Female	No	Pre-Pandemic	100	Plate 1	1609.5	519.5	1238	3404.5	3	6	1348.5	86.5	-141	9460.5	23459.5	91438.5	118664	573.5	75	315	156.5	64	92.5	1212.5	162	40	679	12560.5	74682	113116	15	3.5	398	7	3.5	42.5	46.5	21.5	-3	6595	5591	5186
337	HC19-NM040	Nandi-Mosoriot	Healthy control	2020-01-25	2013-06-13	6.62192	Female	No	Pre-Pandemic	100	Plate 1	233.5	889	880.5	457.5	102.5	131.5	514.5	-1	-71	16393.5	44362.5	131124	129022	281.5	350.5	176	445.5	37.5	109	412.5	60	30.5	15515.5	44213.5	151689	145645	18.5	-16.5	421	-9.5	-20.5	11.5	6.5	-22.5	-16.5	621	515.5	1219.5
338	HC19-NM041	Nandi-Mosoriot	Healthy control	2020-01-25	2013-06-15	6.61644	Male	No	Pre-Pandemic	100	Plate 1	29600.5	-164.5	8096.5	21991.5	-316.5	-282	3353.5	-145.5	-159.5	15822.5	21843.5	85126.5	32411.5	27000	145.5	5407	15966	28	94.5	2447	119	174.5	11822	15014	80995	28599.5	64.5	-23.5	1485.5	4.5	-20	13.5	-3.5	-18.5	-8.5	1040.5	1047.5	1159.5
339	HC19-NM042	Nandi-Mosoriot	Healthy control	2020-01-25	2011-06-15	8.61918	Male	No	Pre-Pandemic	100	Plate 1	625	-436.5	3018.5	1763.5	-434	-428.5	-59	-611.5	-787.5	71885.5	70023	127960	62425.5	460	85	559	1702.5	90.5	202	593	86	16.5	71267	71222	147152	65715	45.5	-50.5	1244	-12	-33	9.5	-10	-33	-31.5	2486	1844	3056
340	HC19-NM043	Nandi-Mosoriot	Healthy control	2020-01-25	2012-05-15	7.70137	Male	No	Pre-Pandemic	100	Plate 1	673	190	957.5	2475.5	-98	-91	565	-82	-221	16355	55543	75102	62295	201.5	80.5	152.5	1028.5	15	55.5	308.5	26.5	2.5	2982.5	33085.5	46932.5	42785.5	25	11	305	16	-0.5	38	29	2.5	1	4053.5	844.5	1722
341	HC19-NM044	Nandi-Mosoriot	Healthy control	2020-01-25	2013-03-06	6.89315	Male	No	Pre-Pandemic	100	Plate 1	470	441.5	3702.5	1441	-67.5	-74	972	-155.5	-78	69381.5	40591	72877.5	50233.5	130	76	3147	361	5	41	252	29.5	-14.5	61689.5	47020	75640	61473	25	-7.5	463	229	-4	33	47.5	4.5	-5	1348	521	649
342	HC19-NM045	Nandi-Mosoriot	Healthy control	2020-01-25	2010-06-15	9.61918	Female	No	Pre-Pandemic	100	Plate 1	153	289	1135	260	4	76	563	11	323.5	29200	58219	102000	57739	97	100.5	193	186	86	98	169.5	71	166	14843	56950	134388	87546	19	4.5	565.5	20.5	22.5	46.5	48.5	20	26.5	1530	1338	1496.5
343	HC19-NM046	Nandi-Mosoriot	Healthy control	2020-01-25	2012-06-15	7.61644	Female	No	Pre-Pandemic	100	Plate 1	231	751	924.5	211	-65	-62	156	-139	187.5	15071.5	35164	122782	21031	139	415	293.5	140.5	53.5	91.5	186	78	254	3435	23054.5	111450	24608	34	14	180	5	22	47	42	4	16	3041	1995.5	1779.5
344	HC19-NM047	Nandi-Mosoriot	Healthy control	2020-01-25	2015-01-20	5.01644	Female	No	Pre-Pandemic	100	Plate 1	17	-896	1037	-408	-988	-797	-473	-984	-991	21158	45288	111290	38890	162.5	66.5	436.5	270.5	35.5	176.5	435	24.5	44.5	25488.5	51492	148034	54439.5	80	-199	690	-147	-187	-169.5	-162	-193	-184	1493	1075	1810
345	HC19-NM048	Nandi-Mosoriot	Healthy control	2020-01-25	2015-06-15	4.61644	Male	No	Pre-Pandemic	100	Plate 1	346	480	945.5	325	-96	19	289	-70	8.5	40710	51598	76459	3550	303.5	187.5	385	334.5	39	88.5	298.5	42.5	144.5	57940.5	63265	126216	4113.5	30.5	10	356.5	26	17	56	38	25	19	1558	1060	1419.5
346	HC19-NM049	Nandi-Mosoriot	Healthy control	2020-01-25	2012-06-15	7.61644	Male	No	Pre-Pandemic	100	Plate 1	133	78	1422	1743.5	-206	-9	150	-209	-224	47044	47021	105723	60845	138.5	63	269.5	364	57.5	159	183.5	47	43.5	39717.5	40219.5	120812	64486.5	30.5	1	659.5	4	2.5	16.5	37	5.5	-3	3674.5	2016.5	2997.5
347	HC19-NM050	Nandi-Mosoriot	Healthy control	2020-01-25	2012-06-15	7.61644	Male	No	Pre-Pandemic	100	Plate 1	275	2545.5	2726	2372	6023	11641	558.5	1979	1926	47630	45596.5	104149	37336	267.5	98.5	644.5	2084	5799.5	12159	1220.5	1946.5	1907.5	52456.5	44676.5	152906	53484.5	27.5	5.5	1373	-6.5	-1.5	30.5	41.5	-13.5	-10.5	2712.5	2008	2822.5
348	HC19-NM051	Nandi-Mosoriot	Healthy control	2020-01-25	2008-06-15	11.6192	Male	No	Pre-Pandemic	100	Plate 1	2125.5	52043	4260.5	29810	2131.5	1716.5	3185	3176	306	8751	30666.5	55241.5	37099	779.5	453.5	3028.5	2629.5	235.5	185.5	932.5	688	118.5	6681.5	29733.5	53200.5	35880.5	20	22.5	236	117	24	52.5	71	30	31	352	296.5	428
349	HC19-NM052	Nandi-Mosoriot	Healthy control	2020-01-25	2010-06-15	9.61918	Male	No	Pre-Pandemic	100	Plate 1	770	458.5	1286.5	2530.5	900	879.5	2417	497.5	882	3500.5	29429.5	88736.5	14266	301	62	345	2478	313.5	481	678	376	451	1149	26922.5	95723.5	13791	37	-20	336.5	-12	-1	16	24	-4	-4	324	374	389
350	HC19-NM053	Nandi-Mosoriot	Healthy control	2020-01-25	2016-06-15	3.6137	Male	No	Pre-Pandemic	100	Plate 1	1161	602.5	1558	6574.5	6579	10879.5	5826	5607	3547.5	5184	26138	46360	12257	670	221	589	4197	4287.5	9846	3804.5	5114	2416.5	3112	24187.5	56223.5	11472	29.5	14.5	436.5	11.5	12.5	53.5	48.5	11	18.5	515.5	529.5	607.5
351	HC19-NM054	Nandi-Mosoriot	Healthy control	2020-01-25	2015-06-15	4.61644	Male	No	Pre-Pandemic	100	Plate 1	315.5	79.5	1051.5	1098.5	-162.5	-41.5	658	-97.5	-252	41176.5	52682	85185.5	60393.5	357	134	460.5	955.5	93	164	718	138	7.5	36729	55980.5	105919	88119	42.5	-20	548.5	-9	-9.5	19.5	24.5	-9.5	-7.5	1457.5	811	1082.5
352	HC19-NM055	Nandi-Mosoriot	Healthy control	2020-01-25	2010-06-15	9.61918	Male	No	Pre-Pandemic	100	Plate 1	873.5	-52.5	639.5	3157.5	-126	-140	4630.5	-170.5	-263.5	24453.5	20454.5	79304.5	70815.5	871	83	262.5	3154.5	33	89.5	3860	35.5	28.5	26000.5	19900	120188	105656	29	-2	383	7	-4	42	28	15	14.5	900	669.5	571
353	HC19-NM056	Nandi-Mosoriot	Healthy control	2020-01-25	2011-06-15	8.61918	Male	No	Pre-Pandemic	100	Plate 1	2000.5	-9238	-2727	-8189.5	-9178	-9041.5	-8731.5	-9160.5	-9281.5	26540.5	13504.5	104654	62997.5	2728	-3523.5	-134	-3337.5	-3500	-3448	-3272.5	-3535	-3567.5	30075	20752	125657	99311	344	-701.5	69	-676.5	-687	-658	-647.5	-675.5	-683.5	1154	340.5	539
354	HC19-NM057	Nandi-Mosoriot	Healthy control	2020-01-25	2012-06-15	7.61644	Male	No	Pre-Pandemic	100	Plate 2	333.5	160.5	623.5	1725.5	-32.5	72.5	370.5	0.5	-63	1080.5	14564.5	74376	101568	-7	-185	152	-159	-272	-219	-57.5	-253	-291.5	135	8958	59932	80954	-1	-26	74	-29	-27	-12.5	-8.5	-12	-14	195.5	144.5	1197
355	HC19-NM058	Nandi-Mosoriot	Healthy control	2020-01-25	2010-06-15	9.61918	Male	No	Pre-Pandemic	100	Plate 2	486.5	165	1345	1430	-49.5	-7	400	73	-61.5	8128	21117.5	106108	12149.5	293	-2.5	370	786.5	-216	-148	449	-188.5	-229	5016	24200.5	133115	18408	-210.5	-391.5	157.5	-394	-398	-368.5	-360	-392	-380.5	1999	500	1250.5
356	HC19-NM059	Nandi-Mosoriot	Healthy control	2020-01-25	2013-06-15	6.61644	Male	No	Pre-Pandemic	100	Plate 2	218.5	527	1907.5	416.5	24	123.5	433.5	63	-68	56933	20338.5	145944	24691.5	-2.5	250.5	1088.5	96.5	-225	-147	426.5	-162.5	-240.5	55216.5	19684.5	134872	29739	-35	-125	284	-120.5	-124	-104.5	-79	-117	-130	802	473.5	793
357	HC19-NM060	Nandi-Mosoriot	Healthy control	2020-01-25	2013-06-15	6.61644	Male	No	Pre-Pandemic	100	Plate 2	2323	2381	1841	5328	996	1299.5	6660	3463.5	-15	4273	16602.5	26016.5	8830	488.5	967	1138.5	1218	803	962	1876	166	-192	1850.5	14633	20259	10406	9	15	149	8	17	29	45.5	31	27	365	242	278.5
358	HC19-NM061	Nandi-Mosoriot	Healthy control	2020-01-25	2013-03-01	6.90685	Female	No	Pre-Pandemic	100	Plate 2	334	77.5	675	359.5	337.5	860.5	225	28	-50.5	7880.5	46916.5	108634	31035.5	44.5	-57	245	64.5	-14	581	36	-114	-122	2704	39196	104616	31496	25	-18	79	-9	-9	12	5	-19	-7.5	1056	208.5	480
359	HC19-NM062	Nandi-Mosoriot	Healthy control	2020-01-26	2010-06-15	9.62192	Male	No	Pre-Pandemic	100	Plate 2	305	3772	832	160	-166	-83	1	-211	-212.5	5511	17559	72387.5	57877.5	34.5	8262.5	-36	-5	-332	-221	-129	-288	-226	2711	14586	65771	58265	-87.5	-437.5	-28.5	-413.5	-425.5	-406	-379.5	-431.5	-421.5	263.5	-87.5	224.5
360	HC19-NM063	Nandi-Mosoriot	Healthy control	2020-01-26	2012-06-15	7.61918	Female	No	Pre-Pandemic	100	Plate 2	208	1028	702	296	498	403	88	-223.5	-288.5	1510.5	14537	41988	26998	-38.5	770.5	47	366	178	217	124	-272	-340	325	13045.5	41914	34465	-286.5	-663	-191	-644	-657	-636	-623	-668	-669	-181	-234	-179
361	HC19-NM064	Nandi-Mosoriot	Healthy control	2020-01-26	2010-06-15	9.62192	Male	No	Pre-Pandemic	100	Plate 2	161	378.5	618.5	-412	-709	-639.5	-440	-695.5	-494	16334	63508	115343	35871	75	105	375	-19	-289	-199	340	-239	84	23672	75473	153140	57810.5	-312	-845	-124.5	-848	-848	-836	-776	-848.5	-857	832.5	-157	771
362	HC19-NM065	Nandi-Mosoriot	Healthy control	2020-01-20	2014-06-15	5.60274	Male	No	Pre-Pandemic	100	Plate 2	241	348	1017	70	-124.5	-88	1171	-100	-153	3701	33533	91503	19605.5	152	170	229	84	-45	-16	1777	-26	-34.5	2469	33172.5	101757	25278	-45.5	-278	152.5	-274.5	-268.5	-247	-237.5	-273.5	-268.5	370.5	396.5	636.5
363	HC19-NM066	Nandi-Mosoriot	Healthy control	2020-01-26	2010-06-11	9.63288	Female	No	Pre-Pandemic	100	Plate 2	387	685	2939	1194.5	-54.5	25.5	179	-51	-100	13226.5	31731.5	126742	51257	157	408	1325	541.5	-66.5	6.5	208	-17	-8	11663	33015	150955	57944	-10	-151	492.5	-155.5	-129	-127	-115	-154	-162.5	1169	671	1851.5
364	HC19-NM067	Nandi-Mosoriot	Healthy control	2020-01-26	2011-06-15	8.62192	Male	No	Pre-Pandemic	100	Plate 2	224	472	1101	219.5	-263	-231	142	-317	-367.5	15320	64940.5	116467	72161	-94.5	399.5	-307	-675.5	-1003	-953.5	-698.5	-1004.5	-1066.5	14053.5	62688.5	139876	73702.5	-284	-654	-27	-636.5	-659.5	-619	-570	-632	-647	-119	-181.5	-202
365	HC19-NM068	Nandi-Mosoriot	Healthy control	2020-01-26	2010-06-15	9.62192	Male	No	Pre-Pandemic	100	Plate 2	3435	-234	2078	7939	-417	-350	11224	2537	-482	29677	30991	71892.5	39000	2534	-757.5	294	8039.5	-742.5	-765	11474	1973	-827	25782	28273	76806	40932	-242	-898	287	-870	-892	-879	-842	-883	-901	-66	-198	-39.5
366	HC19-NM069	Nandi-Mosoriot	Healthy control	2020-01-26	2010-06-15	9.62192	Female	No	Pre-Pandemic	100	Plate 2	347	104.5	1212	906	65	110	210	104	-68	16611	15823	86327	23923	82.5	32.5	251.5	392.5	-45.5	26.5	106.5	62.5	-82.5	13463.5	11251.5	86129	19236.5	-22	-148	290	-126	-133	-120	-94	-136	-148	253	239	268
367	HC19-NM070	Nandi-Mosoriot	Healthy control	2020-01-26	2010-05-16	9.70411	Male	No	Pre-Pandemic	100	Plate 2	215.5	83	5414	525	-77	35	62	18	-154.5	12558	44314	47730.5	24069	-44.5	-265	-48.5	-83.5	-264.5	-223.5	-173.5	-241.5	-284	4852.5	23360	27152.5	16367.5	-81	-148	3094	-125	-145.5	-110	-120	-139	-133.5	3789	3559	4076
368	HC19-NM071	Nandi-Mosoriot	Healthy control	2020-01-26	2011-06-15	8.62192	Male	No	Pre-Pandemic	100	Plate 2	186.5	265	746	270	-46	136	275	-29.5	-110	7221	71965	125045	61865	10	-57.5	92.5	-2.5	-122	-6	41	-82	-118	4055	59221	110976	67390	-62	-95	41	-86.5	-89.5	-66	-10	-79	-89.5	70	98	100
369	HC19-NM072	Nandi-Mosoriot	Healthy control	2020-01-26	2014-06-15	5.61918	Female	No	Pre-Pandemic	100	Plate 2	1275	513.5	1307.5	2948	-84	-12	616	28.5	-78.5	54620.5	36660	138731	76373	337	119	441	680.5	-185	-138.5	84	-156	-134	54182	35468	140989	81179.5	-136	-257	101	-245.5	-237	-222.5	-189	-248.5	-256	311	175	542
370	HC19-NM073	Nandi-Mosoriot	Healthy control	2020-01-26	2011-06-15	8.62192	Male	No	Pre-Pandemic	100	Plate 2	1052	-477	2463.5	-186	-709	-658	-194	-672.5	-813	7053.5	33796	106162	55080.5	-287.5	-1480	-121	-1371	-1525	-1499.5	-1261	-1471	-1569.5	1622	19093	89197	42286	-23.5	-161	581.5	-157	-154	-136	-123	-157	-155	1121	730	938.5
371	HC19-NM074	Nandi-Mosoriot	Healthy control	2020-01-26	2010-06-15	9.62192	Female	No	Pre-Pandemic	100	Plate 2	254.5	654.5	807.5	1396.5	-16.5	91.5	451	-81.5	-135	58286	44427.5	81901.5	107540	22.5	89	89	416	-14	16	124	-32.5	-47.5	23252	16832	18305.5	47016.5	-62	-268	128.5	-271.5	-261.5	-242.5	-222.5	-264.5	-256.5	1099.5	477.5	814
372	HC19-NM075	Nandi-Mosoriot	Healthy control	2020-01-26	2011-06-15	8.62192	Male	No	Pre-Pandemic	100	Plate 2	699	-78	788.5	9071	5564	13747	2076	8964.5	6630	90562	80805	108384	528	-465.5	-1648.5	-713.5	-1513.5	-1729.5	-1681.5	-1467.5	-1719.5	-1733.5	45204.5	48311.5	67151.5	-1569	-375	-1479	-624	-1317	-1495	-1463	-1385	-1485	-1504	21496	15452	14645
373	HC19-NM076	Nandi-Mosoriot	Healthy control	2020-01-26	2011-06-15	8.62192	Male	No	Pre-Pandemic	100	Plate 2	232	201	1666	567	-71.5	11	350	-41	-91	35750	30300.5	81770	70437	-375.5	-684.5	-269.5	-539.5	-723.5	-668.5	-319.5	-704.5	-701.5	21019.5	16701	54380.5	45047	-47	-149	470	-140	-160	-112.5	-105	-150	-153	581	424.5	461
374	HC19-NM077	Nandi-Mosoriot	Healthy control	2020-01-26			Male	No	Pre-Pandemic	100	Plate 2	261	403	1706	558	-103	-32	51	-106	-118.5	2848	33382	100196	57294.5	-418	-1053	-252	-1019	-1105	-1073	-969	-1069	-1107.5	-435	21712	62202	36348	-98	-243	422	-243	-241	-223	-199.5	-240.5	-263	551	622	1038
375	HC19-NM078	Nandi-Mosoriot	Healthy control	2020-01-26	2011-06-15	8.62192	Female	No	Pre-Pandemic	100	Plate 2	2934.5	998	1002.5	9749	0.5	126.5	575	-35	-85.5	11524	64227	116520	76817.5	1104	682	193	4116.5	-90	6	244	-64	-110	5446	41067	82174	59906.5	-107	-360	-12	-358	-356.5	-327	-314	-356	-374.5	-13	-69	-56
376	HC19-NM079	Nandi-Mosoriot	Healthy control	2020-01-26			Female	No	Pre-Pandemic	100	Plate 2	510	-500	2036	-659	-1201.5	-1091	-1050.5	-1074	-1312.5	26817	57550	105832	41121.5	-57	-130	54	-458	-484	-452	-404	-451	-484	7024.5	35706	69032.5	19254	-846	-2533	-312	-2528	-2535.5	-2525	-2459	-2534	-2551	-1495	-1696.5	-1024
377	HC19-NM080	Nandi-Mosoriot	Healthy control	2020-01-26	2011-06-15	8.62192	Female	No	Pre-Pandemic	100	Plate 2	12689	1566	1634	20293.5	-1463	-1211	-1070	-1618	-1653.5	41978.5	57688	85188	3436.5	429	2311	99	1040	-172	-151	-18	-176	-183.5	11306.5	17448.5	36894	348	-372	-967	-49.5	-965	-971	-946	-916	-964	-953	710.5	385	445
378	HC19-NM081	Nandi-Mosoriot	Healthy control	2020-01-26	2015-06-15	4.61918	Male	No	Pre-Pandemic	100	Plate 2	122	-411	2768	-112.5	-475	-397	-364	-520	-601	4398.5	50911.5	80960	2111	-3	-91	286	-95	-147	-100.5	-87	-140	-153	931	38345.5	66553.5	522	-613	-1517	95	-1490	-1501	-1485	-1443	-1481	-1513.5	-797	-1088.5	-942
379	HC-201K	Mosoriot	Healthy control	2022-10-17	2019-10-01	3.04658	Male	No	Post-Pandemic	100	Plate 1	17348	297.5	15874.5	29241.5	10508.5	10920.5	21004	9702.5	639.5	5053.5	22672	50629	34325.5	30460	117	14289	44387	21103	17218	38194.5	18189.5	440.5	1592	15075	42947	28300.5	182	-25	657.5	194.5	5	41	138	46	-8.5	708	689	853
380	HC-202K	Mosoriot	Healthy control	2022-10-17	2016-06-07	6.36438	Female	No	Post-Pandemic	100	Plate 1	12670	7422	16691	20884	8964	6963	24266	4427	10909	87149	97420.5	78615	32355	13471	4208.5	12768	18913	7933	6344	28979	3872	4798.5	63768	76027	88434	30373	129	-84	440	0.5	-48.5	-34.5	49.5	-75.5	71.5	3889.5	4322.5	3388.5
381	HC-203K	Mosoriot	Healthy control	2022-10-17	2019-05-24	3.40274	Male	No	Post-Pandemic	100	Plate 1	412.5	63.5	988	431.5	-91.5	-29.5	191.5	-137.5	106.5	2017.5	12523.5	55884.5	21357.5	97	95	648	474	43.5	63	353	43	247	1034	9791	60459	19181	67	-49	81	-46	-43	-14.5	-9	-41	-47	109	115	117
382	HC-204K	Mosoriot	Healthy control	2022-10-17	2019-06-03	3.37534	Female	No	Post-Pandemic	100	Plate 1	46969	71853	30848.5	75920	53927	50465	100461	51699	66689	9509	45232	6950	2248	83737	98589	43589	115132	84674	68427	175685	68587	65914	8565	51815	2958	737	85	48	1002	35.5	-9	27	17	8	-18	1414	1204	1357.5
383	HC-205K	Mosoriot	Healthy control	2022-10-17	2019-06-26	3.31233	Male	No	Post-Pandemic	100	Plate 1	5458.5	7695	13866	9028	5617.5	4376	38294	3948	2049	11902	67565.5	115184	72067	8037	4803	11203	10258	5833	4976	43976	3965	316	4943	45221.5	93995	73316	41	2	258	11	16	37.5	89	20	8	188	211	335
384	HC-206K	Mosoriot	Healthy control	2022-10-17	2017-12-10	4.85479	Male	No	Post-Pandemic	100	Plate 1	2137	595	4324	7134	828	794.5	5678.5	638	364	48440.5	22323	68034	48189	2330.5	601.5	3135	8049	1208	1391.5	6719	1109	297	48462	22733	72991.5	53615	13	-1.5	525.5	24	20.5	40	39.5	17	17	1047	668	925
385	HC-207K	Mosoriot	Healthy control	2022-10-17	2019-08-05	3.20274	Male	No	Post-Pandemic	100	Plate 1	-469.5	-2274.5	-1183.5	-1585.5	-2346	-2319.5	-1820.5	-2345.5	-2120	775.5	-935.5	5739	2392.5	329	92	529	871.5	74	184	829.5	90	261	2425	937	8220	5225	32.5	-14	138	14.5	-19.5	14	10	-23.5	0	163	177	119.5
386	HC-208K	Mosoriot	Healthy control	2022-10-17	2019-04-01	3.54795	Male	No	Post-Pandemic	100	Plate 1	19852	3650	36235	33813	18755	15010	106088	17955	36007	12422	54104	124071	29540.5	34622	2387	34234	48561	29126.5	22032	127244	23265.5	28521.5	7944	49954.5	126273	31297	151	-2	1758	172.5	82	87	932.5	55	64	1721.5	1758	1982.5
387	HC-209K	Mosoriot	Healthy control	2022-10-18	2017-09-08	5.11233	Female	No	Post-Pandemic	100	Plate 1	1459	3849.5	9789.5	2047	971	680	11027	13.5	5540.5	3597	56250	138944	20581.5	479.5	1627.5	6831	701	702	531	3770.5	232.5	1372	1791.5	29197.5	111664	15007.5	12	-3	333	4	1	18	29	-3.5	8.5	139	188	368.5
388	HC-210K	Mosoriot	Healthy control	2022-10-18	2017-04-08	5.53151	Male	No	Post-Pandemic	100	Plate 1	3121	3275.5	13981.5	6277.5	984.5	1197	5221	880.5	244.5	8660.5	38826.5	126034	61333.5	3570	3687	13573	7316	1305	1761	7060	1389	280.5	2407	38477.5	155378	68160	22.5	-9.5	191	12.5	0	30.5	31.5	4.5	10	2076.5	581.5	801.5
389	HC-211K	Mosoriot	Healthy control	2022-10-18	2018-04-07	4.53425	Female	No	Post-Pandemic	100	Plate 1	6647	16017	15279	14571	14853	11732	20187.5	3107	7888.5	18565	55799.5	56736	53480	15255	25289.5	24010	29665	27906	21839.5	34715	6226	9849	27814.5	96159	88527	86836	25	-80	465	-70.5	-87	-47	-1	-79.5	-79	3805	1507	1775
390	HC-212K	Mosoriot	Healthy control	2022-10-18	2019-04-19	3.50137	Female	No	Post-Pandemic	100	Plate 1	103099	88532	82602.5	121048	122418	100562	125024	104344	99477.5	3458	2896.5	9945.5	1968.5	133159	94473.5	92166	166246	126738	108858	183292	124887	93765.5	2377	2848	4719	1781	536	375	1005	326	337	282	1147	500	919	217	161	273
391	HC-213K	Mosoriot	Healthy control	2022-10-18	2018-08-20	4.16438	Male	No	Post-Pandemic	100	Plate 1	5110	1472.5	10863	9728.5	6133.5	3908.5	13019.5	1746.5	10365	9576	62627.5	150692	58731.5	2403.5	336.5	4430	3767	1481	1550	7610	423.5	2393.5	2752	39592	135836	43202	26	5.5	286.5	40	15	50.5	70	7	26	396	683	1098
392	HC-214K	Mosoriot	Healthy control	2022-10-18	2019-08-08	3.19726	Male	No	Post-Pandemic	100	Plate 1	85726	27733	62213	106657	61242	51291	106028	86103	13214	5965	62281.5	118870	14272.5	129977	30888	72680.5	149410	71092	60581.5	160024	103322	14828.5	2865.5	56936.5	124950	17074.5	150.5	-22.5	623	112	57	74.5	174.5	84.5	-13	609	675	1001
393	HC-215K	Mosoriot	Healthy control	2022-10-18	2016-08-02	6.2137	Female	No	Post-Pandemic	100	Plate 1	22095	1341	32149	30058.5	14013.5	14796	46750	10208	16063	62116.5	57124	120464	6681	19146.5	330	21945	26835	13513	12642	45937.5	8189	7764	54929	52313	114979	12718	35	2	63	64	32	53	121	22	24	628	172.5	428
394	HC-216K	Mosoriot	Healthy control	2022-10-18	2019-07-25	3.23562	Female	No	Post-Pandemic	100	Plate 1	36140	3625	55482.5	62852	24395.5	28188	59287	28908	3819	5159	4540	172886	133664	71469	2366.5	74942.5	86596	45580	35183.5	94879	56811	4640.5	2489	2164	188838	160218	118.5	18.5	289.5	229.5	81.5	99.5	177	82.5	33	332.5	300.5	465.5
395	HC-217K	Mosoriot	Healthy control	2022-10-18	2016-02-14	6.67945	Female	No	Post-Pandemic	100	Plate 1	40736	69355.5	37868.5	63803.5	47613.5	38919.5	107366	42278.5	43717.5	15103.5	60890	114712	119442	36981	53513	26881	56700.5	35473	37621	75117	34330	31531	6037	36524	75734	93557	204	103	260	83	16	46	127.5	29	-0.5	693	301	579
396	HC-218K	Mosoriot	Healthy control	2022-10-18	2017-05-14	5.43288	Male	No	Post-Pandemic	100	Plate 1	9958	8992	22907	15898	8519	6332	48373.5	6258	16463.5	18657.5	74114	166702	36320	12805.5	9002	22987.5	18109	11418	9036	67420	8920	12388.5	12279.5	64552	174449	38971	44.5	-5	997.5	47.5	-6.5	28.5	111.5	4	6	4171.5	2923.5	2851.5
397	HC-219K	Mosoriot	Healthy control	2022-10-18	2017-09-23	5.07123	Male	No	Post-Pandemic	100	Plate 1	14312.5	17576.5	18055.5	5181.5	2472.5	1914	16045.5	2560.5	8782.5	89850.5	119772	132352	14555	3640	14145	10644	4244	1782	1177.5	16875.5	1592	3012	90966.5	102312	124088	5877.5	26.5	8.5	3243.5	22.5	7	36.5	58.5	12.5	17.5	4362	4498	4900
398	HC-220K	Mosoriot	Healthy control	2022-10-18	2018-01-07	4.78082	Female	No	Post-Pandemic	100	Plate 1	8754	8344.5	79593.5	17464	8357.5	11295	36327	7371	14760.5	5856	44861	116542	63587	7715.5	3961	13164.5	9829.5	6965.5	6411	33409.5	5026.5	6083.5	2111	25869.5	57208.5	39339.5	56	-18	1309	29.5	10.5	23	89	-5	10	854	869.5	1172.5
399	HC-221K	Mosoriot	Healthy control	2022-10-18	2017-07-26	5.23288	Female	No	Post-Pandemic	100	Plate 1	14217.5	19492.5	22988.5	20955	12032.5	8071.5	39188.5	16430.5	2346	30026.5	59114.5	100976	42273.5	20887.5	17003	15004	27423	11497	11359	37888	14909	1040	32564	57904.5	71295	40219	42	28	472.5	44	13	50	110	39	18	887.5	552	780
400	HC-222K	Mosoriot	Healthy control	2022-10-18	2017-11-22	4.90685	Female	No	Post-Pandemic	100	Plate 1	43000.5	34008.5	60915	62171	44668	39356	89705.5	41435	55088	59269	38396	91054	1684.5	41357	28504	36444	40728	37723.5	35667	61087.5	42305	36090	32856.5	23408	58757	627	56.5	82	160	114	89	100	1033	71	123	233.5	190	283
401	HC-223K	Mosoriot	Healthy control	2022-10-18	2018-05-23	4.40822	Male	No	Post-Pandemic	100	Plate 1	6127.5	3772.5	5024.5	11635.5	6184	5884	13929.5	8049.5	1138.5	23610	29722.5	79695.5	64008.5	8937	4621	5230	13940	7061	6165.5	18806	8209	669	25204	36126.5	89504	71681	32.5	33	99	51	46	75	86.5	59.5	36.5	180	198.5	374
402	HC-224K	Mosoriot	Healthy control	2022-10-18	2018-11-24	3.90137	Female	No	Post-Pandemic	100	Plate 1	28311	54589	33121.5	45746	33018.5	29408	74468.5	31259	39850.5	4347.5	28597.5	50247.5	2576	46489.5	56612	46615.5	59948	47152.5	37304	86009	34310.5	37167	1313.5	29169.5	57869.5	1854.5	40	140	485	61.5	43.5	62.5	132	48	34	1262	758.5	853
403	HC-225K	Mosoriot	Healthy control	2022-10-19	2017-08-10	5.19452	Female	No	Post-Pandemic	100	Plate 1	745.5	758	1828.5	1384.5	240.5	127	1198.5	64.5	2205.5	55760.5	32842.5	99861	7849.5	241	77.5	452.5	497	35	78	239	52	2604	69950.5	38440	131668	10018	47.5	-27	840.5	-20.5	-26.5	2	1	-20.5	-29.5	911.5	793.5	1141
404	HC-226K	Mosoriot	Healthy control	2022-10-19	2019-10-09	3.03014	Male	No	Post-Pandemic	100	Plate 1	15803.5	11526	26577.5	27811	17140	13715	62338	14640.5	23161.5	4011	55528	121828	4742	18917	6043.5	19374	26801	18278	10834	66833.5	15026.5	13954.5	1062	37472	111551	3630	216.5	116	831.5	218.5	124	124	365	65	32	632	435	961
405	HC-227K	Mosoriot	Healthy control	2022-10-19	2019-05-25	3.40548	Male	No	Post-Pandemic	100	Plate 1	20183	5026	22479.5	31460	17453	16927	31414	17452.5	1807.5	6646	21325.5	64112	5000	29179	4211	23878	50863	26928	22895	45516.5	26757	1098	4128	22187	77187	3199	146	14	596.5	164	89	112	245	85	1	898	851	1301
406	HC-228K	Mosoriot	Healthy control	2022-10-19	2019-09-20	3.08219	Male	No	Post-Pandemic	100	Plate 1	16727.5	4763.5	23147.5	25958.5	31968.5	25889.5	59068.5	15287.5	21845.5	20885.5	19674.5	89344	27512.5	20397.5	5190.5	25642	35444.5	37821	32897	75181	16890.5	14909.5	29664	23414	114711	32097	626.5	-1191	620	-1114	-1134	-1111.5	-1024.5	-1165	-1149	1554	258	1112
407	HC-229K	Mosoriot	Healthy control	2022-10-19	2017-04-10	5.52877	Female	No	Post-Pandemic	100	Plate 1	4503	20351	8204.5	8697.5	5322	3918	25206.5	3008	2648	7323	13189.5	131150	9571	3889	14495	3594	6132	2757	2086	22430	1447	416.5	1824	5864	131927	5879	26	25	674	23.5	15	51.5	93	15.5	26	1294	1045	791.5
408	HC-230K	Mosoriot	Healthy control	2022-10-19	2017-11-18	4.92055	Female	No	Post-Pandemic	100	Plate 1	39333.5	10592.5	42955.5	55603.5	39516.5	37917.5	65326	34215.5	17957.5	51307.5	16048.5	75665.5	75254.5	39662	5311.5	24650	52778	37469	32716	47819.5	31962	12443.5	31185	10602	62124	38794	167	25	230	229	166	167	354.5	96.5	65.5	4398	3274.5	1139
409	HC-231K	Mosoriot	Healthy control	2022-10-19	2016-04-02	6.55068	Female	No	Post-Pandemic	100	Plate 1	346.5	70	670	574.5	0	7	270	-6	-105	5163	30466	89796	1796	166.5	70	206	295	57	89	276	65	49.5	1736	27714	105690	1981.5	22.5	2	290.5	15	8	34	38.5	7	18	426	350	497
410	HC-232K	Mosoriot	Healthy control	2022-10-19	2016-07-15	6.26575	Female	No	Post-Pandemic	100	Plate 1	4555	9533	14169	8903	4893	4435	20916	3863	18368	4372	35746	125409	3016.5	1893	3041.5	6590.5	5273.5	1905.5	1622	15190.5	1490	6172.5	974.5	19146	80189.5	933.5	10	21.5	106.5	35.5	30.5	59.5	109	26.5	53	127.5	175.5	385
411	HC-233K	Mosoriot	Healthy control	2022-10-20	2016-10-26	5.9863	Female	No	Post-Pandemic	100	Plate 1	20616	13389.5	21655	29310	12125	10089.5	27299	17531	1268	56558.5	41786	84356	39113	33886	10619.5	24277.5	43905.5	20690.5	18542.5	47996	28984.5	850.5	63168.5	45985.5	90405.5	40226.5	62	30	297	81	37	73	139	57	27.5	1395	881.5	1275
412	HC-234K	Mosoriot	Healthy control	2022-10-20	2017-05-04	5.46575	Female	No	Post-Pandemic	100	Plate 1	6228	1122	13069.5	9209.5	6027.5	5568.5	8004	949.5	6671.5	55442.5	46028.5	95762	50621.5	4933.5	744	7948	7374	5038.5	4425	7556	559.5	3120	51132	40369	99745	51726	106	-28	697	105.5	47	83	72	-16.5	9.5	1253	1165	1274.5
413	HC-235K	Mosoriot	Healthy control	2022-10-20	2022-12-25		Female	No	Post-Pandemic	100	Plate 1	33533.5	15852.5	28164	47049.5	25993.5	24691	54007.5	37509.5	7577.5	9576	26610.5	51163	3659.5	45625.5	10470	32189.5	47979.5	31961.5	31778.5	56605	43454.5	6969.5	11735.5	28899.5	72177.5	2372.5	125	29	536.5	145	56	85	345	93	40	823	714	848
414	HC-236K	Mosoriot	Healthy control	2022-10-20	2018-04-11	4.52877	Female	No	Post-Pandemic	100	Plate 1	65539	64464.5	58638	101116	81625	67824	109982	61688.5	62122.5	52308	52754	108908	28156	104982	83594.5	75025	126838	106353	81903.5	169099	84108	60424	56139.5	53786.5	123033	31313.5	477	-450.5	1283	-413	-473.5	-454	-377	-479	-502	1376	1325	1333
415	HC-237K	Mosoriot	Healthy control	2022-10-20	2019-05-04	3.46575	Male	No	Post-Pandemic	100	Plate 1	10963	7696	30068	17477.5	11856	11592	45960	11500	30421.5	23681	40990	175805	22550	13858.5	6175	20045.5	18845.5	12884	11216	48162	8535	15497	16080.5	33572	169358	16561	24	1.5	1897.5	27	10	47	80	13	11.5	2112	2024	2343
416	HC-238K	Mosoriot	Healthy control	2022-10-20	2017-08-17	5.17808	Male	No	Post-Pandemic	100	Plate 1	29338	29087	26208	49355.5	32286	32537	110216	30366.5	50817.5	5708	22849	101933	26208	32612.5	22992.5	25255.5	55417	40313.5	29619.5	117500	35640	32772.5	1374.5	14632.5	84791	23850	86	-3.5	936	16	6	20	59	-20	-14	1346.5	1309	1804
417	HC-239K	Mosoriot	Healthy control	2022-10-20	2016-11-26	5.90137	Male	No	Post-Pandemic	100	Plate 1	5131.5	8213.5	8718	7676.5	3845	3883.5	25061	1204.5	11897	30773	27277	107161	20514	5940	9715.5	7404	8055	5927	4521	35876	2342	7178	24176.5	24131	90807.5	21892	111	-185	332.5	-105	-166.5	-123.5	58	-175	-159.5	1072.5	462	923.5
418	HC-240K	Mosoriot	Healthy control	2022-10-20	2019-10-10	3.03014	Male	No	Post-Pandemic	100	Plate 1	39395	104049	55253	68483	44468	36802	156090	33888	67546	2020	956	122729	3449	42251.5	106243	58589	67352	38184	37716	178266	37258.5	52728.5	1090.5	797	129744	4006.5	25.5	50	221.5	30.5	17	31.5	70	11.5	6.5	406.5	287	599
419	HC-241K	Mosoriot	Healthy control	2022-10-20	2015-12-11	6.86301	Female	No	Post-Pandemic	100	Plate 1	55739	7159	44497	67872.5	43914	37756	69700.5	56390.5	7320.5	11872	38578.5	104912	39903.5	66610.5	5199.5	41772.5	97972	49610.5	45474.5	88455.5	57939	5770.5	10351	30438.5	105958	40584.5	274	4	416.5	419.5	78	91	311	135	17.5	1109.5	541	1171
420	HC-242K	Mosoriot	Healthy control	2022-10-20	2018-09-08	4.11781	Male	No	Post-Pandemic	100	Plate 1	357	368	2559	709	-4	-114	605.5	-67.5	-225.5	22153.5	42421	165034	121002	270.5	162.5	599.5	707	78.5	141	916	163.5	52	17484	36038	192538	139297	36	-6.5	198	29	-9	39	43	-2	7.5	384	429	764
421	HC-243K	Mosoriot	Healthy control	2022-10-02	2018-11-03	3.91507	Female	No	Post-Pandemic	100	Plate 1	12762.5	17841	29974	17452.5	9081	6443	30088	3843	16664	3142	15807	113776	9386	16924.5	15760	24191.5	16787.5	8246.5	5640.5	38187	3561.5	9541	665.5	11205.5	117796	7217.5	75	-7	161	16	-7	22	68	-8	6	902	271.5	2358
423	HC-245K	Mosoriot	Healthy control	2022-10-20	2019-10-16	3.0137	Female	No	Post-Pandemic	100	Plate 1	31457	26418.5	26760.5	40402.5	23973.5	20945.5	65148.5	39191.5	1889	5304	24361.5	78402	2649.5	26999.5	17585.5	15657.5	34882.5	17014	15260	57093.5	26519.5	491.5	1391	14576	57824.5	798.5	71	39	524	68	31	57	155.5	43	1.5	541.5	527	607.5
424	HC-246K	Mosoriot	Healthy control	2022-10-20	2016-04-05	6.54521	Male	No	Post-Pandemic	100	Plate 1	63927	9710.5	36529.5	84320.5	47132	33879.5	111946	60122.5	8469.5	12401	37523.5	91712.5	88159	69653	7994	37731	74017.5	43193	30054	122711	53052	3874.5	9054	32704	90881	102283	155	9	1070	164	74	81	335	61	27	1342	1330.5	1419
425	HC-247K	Mosoriot	Healthy control	2022-10-20	2019-04-18	3.50959	Male	No	Post-Pandemic	100	Plate 1	28150	71496.5	32617.5	43836.5	30377.5	26128	58803.5	20004.5	36776	8111	29395.5	64276	56461	18235	40583	19812	30712	21046	16681.5	45198	16524	18921	2791	13321	39234.5	43404.5	55.5	78.5	673	-8.5	-4.5	5	18	-20.5	-17	983.5	1121	1131
426	HC-248K	Mosoriot	Healthy control	2022-10-20	2018-07-07	4.29041	Male	No	Post-Pandemic	100	Plate 1	48440	10103	41928	77734	47058	41631	57808.5	44784	6633	6247	26333	112854	14082	89443	11582	55077	117800	68947	58298.5	107026	69163.5	9171	5658.5	29348	141587	17146	158	36	452	242	79	125	224	109	35	431	432	561
427	HC-249K	Mosoriot	Healthy control	2022-10-20	2018-08-10	4.19726	Female	No	Post-Pandemic	100	Plate 1	139562	75535.5	121522	160264	158778	140064	148278	156208	86686.5	4585.5	6162	136294	92353.5	70839	32954	58820	56124	74232.5	76780	56090	63402	45887.5	488.5	1919	80687.5	57758	805.5	166	781	1094	1593	1450.5	658	965.5	192.5	720	529	777.5
428	HC-250K	Mosoriot	Healthy control	2022-10-20	2016-05-21	6.41918	Female	No	Post-Pandemic	100	Plate 1	59822.5	13183.5	47026.5	75920	60896.5	49620	91446.5	66654.5	16487.5	1432.5	5022.5	114732	30117.5	28657	609	19746	46092	24156	24041.5	53506.5	29617	3327.5	74	494	63606	3706	293	-72	420.5	83	33.5	6	189	52	-65.5	441.5	438	644.5
429	HC-251K	Mosoriot	Healthy control	2022-10-20	2016-07-04	6.29863	Male	No	Post-Pandemic	100	Plate 2	3869	30501	9474	7138	3585	2365	13596	9594.5	703.5	22995.5	66307.5	124004	103598	546.5	7971.5	1321.5	762.5	339.5	140.5	4109.5	1544.5	-44.5	246	8646.5	18704	24256.5	-246.5	-605	128	-599	-600	-574.5	-528	-585	-597	207	190	245
430	HC-252K	Mosoriot	Healthy control	2022-10-20	2018-03-21	4.5863	Female	No	Post-Pandemic	100	Plate 2	9114	5869.5	12736	8439	2598	2748.5	10071	1831.5	7185.5	7926.5	34603.5	114042	10152	4785	1728	4410.5	5193	1376.5	1188	7908	684	1082	1708.5	19733	86055	3221	19	-94	981	-111	-136	-93	-68	-116	-126	982	904.5	1332
431	HC-253K	Mosoriot	Healthy control	2022-10-20	2018-05-02	4.47123	Female	No	Post-Pandemic	100	Plate 2	89044	36969	58197	117629	82920	63589	117812	83926	14433	10839	54392.5	150682	34067	20102	14763.5	14856	46334	32989.5	16971	48447	28282	2995	1679	19188	48938.5	17931	128.5	48	207	104	31.5	49	241	33	-21	971	309	939.5
432	HC-254K	Mosoriot	Healthy control	2022-10-21	2017-01-09	5.78356	Male	No	Post-Pandemic	100	Plate 2	4772	2374	10666.5	5565	3719.5	3364	12334	1792	6511	47586.5	47586.5	71099	60496.5	1779	515	2803	1218	749	721	6426.5	259.5	866	18597	21201	34557.5	19054	-129	-374	1310	-361	-363	-345	-289	-366	-365	3551	2816	2619
433	HC-255K	Mosoriot	Healthy control	2022-10-21	2018-08-09	4.20274	Female	No	Post-Pandemic	100	Plate 2	9458	43148	53465	15215	20023.5	11087	36304	7206	3127	6150	3412	133040	58023	13272	34102	42956.5	17856	23054	14034.5	49377	10652	1647	1033.5	562	128678	54050	-51	-280	1326	-279.5	-283.5	-255.5	-177.5	-278	-271	1372	1105	1383
434	HC-256K	Mosoriot	Healthy control	2022-10-21	2017-10-04	5.04932	Male	No	Post-Pandemic	100	Plate 2	76739.5	47845	50587.5	98378.5	79961	79538.5	110968	97807	33358.5	2736.5	6400	22288	1958	162658	62871.5	89572	190637	158144	133946	197092	162440	51755	696	7410	26734	2268	84	-81	272.5	14	12	18	46	6.5	-70.5	640.5	337	457.5
435	HC-257K	Mosoriot	Healthy control	2022-10-21	2019-03-02	3.6411	Female	No	Post-Pandemic	100	Plate 2	573	383.5	1113	878	219	235	1091	127	1746.5	6862.5	19824	18842	11844	593	600	558	1091.5	339	460.5	2221	386	4525	8759	5903	20950	15864	0	-10	174	1.5	-4	18.5	26	13	3	422	249.5	314
436	HC-258K	Mosoriot	Healthy control	2022-10-21	2015-12-12	6.86301	Female	No	Post-Pandemic	100	Plate 2	8221	11328	27597	16100	15399	13338	40050	5901	27379.5	3974	38633	134798	13321	22483.5	7349.5	24266	30687	16032	14161	74376	13523	12349	1008	23809	98300	10113	23	0.5	74.5	18.5	28	37	1410	3	23	510.5	179.5	285
437	HC-259K	Mosoriot	Healthy control	2022-10-21	2017-04-05	5.54795	Male	No	Post-Pandemic	100	Plate 2	3237	471	8142	8280	512	656	14712	278	3928	20876.5	39408	135172	9766.5	4582	1012	10049	9769.5	1723	1658	24341	1517.5	3090	15362	38440	168136	12492	-181.5	-932	538	-243.5	-929	-903	68	-933	-899	3549.5	1765	2677
438	HC-260K	Mosoriot	Healthy control	2022-10-21	2018-04-20	4.50685	Female	No	Post-Pandemic	100	Plate 2	7326	1989	18025	18047	4301	4877	34373.5	10417	16123	3033	25371	35756	11989.5	12108	2643	24825	19730	12288	11149	63659	7561	14367	3657	27088	44294	17902	25.5	12.5	532.5	36.5	24.5	45.5	115.5	67.5	26.5	200	243	211
439	HC-261K	Mosoriot	Healthy control	2022-10-21	2017-07-04	5.30137	Male	No	Post-Pandemic	100	Plate 2	35416	56335	34308	53410	28207	21648.5	79962	40260	6854.5	18175	20769	92050	66823	67526	76335	51874	113981	70360	57450	167998	82059	10713.5	20798	21187	114392	96020	457	-423.5	620	589.5	-474	-504.5	811.5	-132	-620.5	437.5	243.5	576.5
440	HC-262K	Mosoriot	Healthy control	2022-10-21	2019-08-26	3.15616	Male	No	Post-Pandemic	100	Plate 2	332.5	246.5	23289	504.5	-62	-34	237.5	-88.5	592.5	5628.5	35650.5	89656.5	15710	791.5	216.5	3530	940.5	33.5	110.5	887.5	113.5	709.5	2659.5	34835.5	98256.5	18372.5	-145.5	-448	14776	-442	-441.5	-435	-383	-446	-428.5	1283	1134	1480
441	HC-263K	Mosoriot	Healthy control	2022-10-21	2018-09-22	4.08219	Female	No	Post-Pandemic	100	Plate 2	47953	28439	33329	75509.5	40366	27261.5	62805	53573.5	4719	12439.5	36710.5	53596	809	89211.5	37227.5	53851	117934	71639.5	59620.5	122366	90330.5	6492.5	5738	51188.5	63345	500.5	457	-166.5	522	557.5	150	19	638	54	-172	7771	5999	6558
442	HC-264K	Mosoriot	Healthy control	2022-10-21	2016-11-12	5.94247	Female	No	Post-Pandemic	100	Plate 2	282.5	1912	1293.5	987	196.5	182	516.5	147.5	134.5	3049	48327.5	116284	41449.5	437	1243.5	558	1090	186	164	688	246	59.5	2508	50462	140960	49274	-13	-53	326.5	-54	-68	-33	-26	-49	-47.5	240	250	240.5
443	HC-265K	Mosoriot	Healthy control	2022-10-21	2019-04-17	3.51507	Male	No	Post-Pandemic	100	Plate 2	1586	1776	1340	6690	-431.5	-507	108	-412	-350	13367	31293	114353	23478	1128.5	766.5	990	5418.5	-572	-573	-174	-517	-603.5	7848.5	26163	104516	19502.5	-13	-82.5	72.5	-88.5	-85.5	-58.5	-56.5	-73	-78.5	481.5	159	401.5
444	HC-266K	Mosoriot	Healthy control	2022-10-21	2018-12-18	3.84384	Female	No	Post-Pandemic	100	Plate 2	46747	13707	9062	89865	3475	3603.5	21566.5	2249.5	1185.5	8289	64433	81091	6573	45739	13337	8567.5	100088	4167	3320	30555	3013	302	6150	67183.5	88034	6136	-6.5	-66.5	222.5	39.5	-59.5	-6.5	21.5	-33.5	-67	626	392.5	571.5
445	HC-267K	Mosoriot	Healthy control	2022-10-21	2017-11-22	4.91507	Female	No	Post-Pandemic	100	Plate 2	70316.5	19589.5	55692	79250.5	68522.5	59885.5	92206.5	81878	20732	4820	32808	55041	15558	91225.5	19339.5	60972.5	122862	97966.5	81822.5	91751	102902	18288.5	2862	27131.5	58527	13565	-15.5	-385	406.5	16	-315.5	-327	1158.5	-148	-379	252	251	262
446	HC-268K	Mosoriot	Healthy control	2022-10-21	2018-08-03	4.21918	Male	No	Post-Pandemic	100	Plate 2	81492.5	39597	61648	101544	69508	57260.5	117036	83515	20746	12953	46326.5	143428	29829	86013	39262	57279	110474	74462.5	58398.5	141824	88560.5	19690.5	8463.5	44848.5	159852	27322.5	866	57.5	656	2157	531.5	378	1632	773.5	-9	305	262	860
447	HC-269K	Mosoriot	Healthy control	2022-10-21	2018-10-18	4.01096	Female	No	Post-Pandemic	100	Plate 2	6705	51240	10878	15634.5	7212.5	5958	30858	3655.5	1367	30538	27682	111998	72742	3162.5	34358	4128.5	12337	2407	1935	23813	1257.5	152	17495	15466.5	70449.5	62703.5	-12.5	-66	355	-72	-82.5	-45	-7	-75	-78.5	409	329	446
448	HC-270K	Mosoriot	Healthy control	2022-10-21	2017-06-28	5.31781	Male	No	Post-Pandemic	100	Plate 2	27976	36065	39378	54619	31426	29964	122564	32134	49055	38898	54710	177575	59006	13232	5923	10231	19131.5	9742.5	5782	23233	6585	10827.5	10570	10965.5	15039	10526	-88.5	-464.5	53	-475	-464	-455	-379	-470	-480.5	334	237	120
449	HC-271K	Mosoriot	Healthy control	2022-10-21	2019-03-13	3.61096	Male	No	Post-Pandemic	100	Plate 2	14407	31380.5	34203	26754	13276.5	12282	66924	13435.5	37687	19007.5	36705	170206	50518	10360	11386.5	6307	18751.5	9149	7385.5	37877	10025.5	12169	7844	7734.5	26851.5	13600.5	-40	-128	169	-132	-154	-122	-14	-150	-133.5	896	719.5	612
450	HC-272K	Mosoriot	Healthy control	2022-10-21	2017-09-09	5.11781	Male	No	Post-Pandemic	100	Plate 2	24786	84698.5	52617	40701	54091	45191	98020.5	35411	49944	6149	15149	121842	4576	23526	40115.5	23686.5	29913	23411.5	18750.5	47084.5	25251.5	13885	845.5	3879.5	46033.5	881.5	-10	63	64	-65	-119	-108.5	150.5	-117.5	-139	195.5	49.5	242.5
451	HC-273K	Mosoriot	Healthy control	2022-10-21	2017-01-14	5.76986	Male	No	Post-Pandemic	100	Plate 2	43288.5	72296.5	50669.5	70823.5	34697.5	27431	51354.5	41255.5	5541.5	3946.5	18713.5	81220	38535.5	32453	34349.5	29951	49453	34384	24135.5	37137	31630	8960	1677.5	9136	29003	20971	-49.5	-468	-209	-309.5	-507	-523	-268	-463	-618	-371	-398	-204
452	HC-274K	Mosoriot	Healthy control	2022-10-21	2016-05-29	6.4	Female	No	Post-Pandemic	100	Plate 2	5588	16437.5	5450.5	16014	171.5	233.5	3800.5	235.5	114.5	4210	30261.5	120108	13052	2620	8337	1676	10138	8.5	35	3499	62	-29	956	19069	73931.5	6384	-47	-89	1089.5	-84	-76	-60	-45.5	-75	-76	1328.5	1327.5	1580
453	HC-275K	Mosoriot	Healthy control	2022-10-21	2019-01-24	3.74247	Male	No	Post-Pandemic	100	Plate 2	20930.5	32092.5	25317.5	42855	22930	25500.5	73428	17651.5	36457	39884.5	52851.5	82031.5	4072	21451.5	19726.5	19360.5	31460	24570.5	25324.5	37104	24090.5	18584	23576.5	20411.5	40885.5	2002	23	46	629	13.5	-21	8.5	42	-57	-50.5	8818	7339	6636
455	HC-277K	Mosoriot	Healthy control	2022-10-21	2019-05-10	3.45205	Female	No	Post-Pandemic	100	Plate 2	3131	4156	4805.5	3994	3577.5	1822.5	8543.5	1600	607.5	5020.5	18313.5	86886.5	100060	2318.5	2464	3208	3204	2724	1143.5	9675.5	866	18.5	2114	11516	77037.5	82749.5	-2	-53	250	-55.5	-52	-17	-17.5	-43	-50.5	731	523	556.5
456	HC-278K	Mosoriot	Healthy control	2022-10-21	2016-06-06	6.37808	Female	No	Post-Pandemic	100	Plate 2	822	975.5	2532.5	1188	-34	-27	1352	-106	2189	4526	20354	102145	26626	-36	-1650.5	-177.5	-1829.5	-2397.5	-2504.5	-386	-2519.5	-2242.5	-854.5	12230	91436.5	25400.5	21.5	-134	380.5	-156.5	-157.5	-131.5	-111.5	-150	-164	350.5	463.5	596.5
457	HC-279K	Mosoriot	Healthy control	2022-10-21	2017-11-04	4.96438	Female	No	Post-Pandemic	100	Plate 2	17865.5	74133.5	26057.5	25806	13739	14687.5	28890.5	7337	25417.5	1269	6192	71814	50415	20140	57088	14587	28628.5	13089	9147	30388	7881	11078	277	2815	55043	40910	26	242	342	0.5	-41	-7.5	42	-43	-35.5	324	310	977
458	HC-280K	Mosoriot	Healthy control	2022-10-22	2018-12-12	3.86301	Male	No	Post-Pandemic	100	Plate 2	31366.5	88434.5	32920.5	47452.5	38210	30247	68989	31252	38724	3445	18045	44414	12999	35853	82056	33306	58977.5	45793	42480	85963.5	37407	26599	1612	11260.5	35568	9074	-18.5	64.5	95.5	-38	-48	-18	-7	-48.5	-45	230	105	129.5
459	HC-281K	Mosoriot	Healthy control	2022-10-22	2017-02-23	5.66301	Male	No	Post-Pandemic	100	Plate 2	33560.5	77911.5	66007.5	50034.5	32897.5	34062.5	112621	34474.5	78643	97060.5	91884.5	102956	23346.5	18772	19891.5	25729.5	24530	16738	16075	35806.5	16464	18257.5	17503.5	31065	22428	6245.5	1.5	170	530.5	-49	-87	-50.5	-20	-68	-95	4075	3120	3124
460	HC-282K	Mosoriot	Healthy control	2022-10-22	2017-12-13	4.86027	Male	No	Post-Pandemic	100	Plate 2	14441	22400	12428	23702	10157	7444	46346	15730	4925	17887	41011	159157	39994	10409	10724	5086	15156	3993	2863	35604	6233	127.5	643	18444	112426	25413	207	-206	703	182	-203	-188	1207	-147	-253	4484	3481	3185
461	HC-283K	Mosoriot	Healthy control	2022-10-22	2017-10-05	5.04932	Male	No	Post-Pandemic	100	Plate 2	97427	76748	67528.5	114668	101632	95268	110898	107538	36007	27712	56674.5	103483	46518	24073	9365	19149	31133.5	21696.5	19354	27580.5	27352	1867	10762	20565	29854	10063.5	323.5	-410.5	472.5	93.5	-279.5	-322.5	359.5	-96.5	-468.5	401	291	576.5
462	HC-284K	Mosoriot	Healthy control	2022-10-22	2016-01-30	6.73151	Female	No	Post-Pandemic	100	Plate 2	36224.5	39583	83935	65770	45159	37778	116999	36121.5	54664.5	11010.5	72030.5	155410	79342	12712	20884	29087	31280.5	19958	21866	60083	20027	17742	2713	46510	76032	22952	62	-167	13706	-45	-66	-64	177.5	-90.5	-174	539	187	818.5
463	HC-285K	Mosoriot	Healthy control	2022-10-22	2017-02-02	5.72055	Male	No	Post-Pandemic	100	Plate 2	63405	70591	58960.5	92767	97931.5	72808	79469	99965	37813	53305	64639	114429	76795	15638	18931.5	8879.5	21468	12670	17206.5	17103.5	19023	6846.5	7225	20371.5	10632	27386.5	204	-26	756.5	367	23.5	53.5	119.5	16.5	-89.5	1410.5	711.5	949
464	HC-286K	Mosoriot	Healthy control	2022-10-22	2017-02-03	5.71781	Male	No	Post-Pandemic	100	Plate 2	75803	82109	55935	98733	74112	57705.5	140308	73186.5	64195	52553	35393	124256	25316	23321	31249.5	18282	46822	35488.5	24863	49473	31924	28473.5	15214	9191.5	29992.5	8042	11	-372	603	-167	-391	-397	112	-391	-380	709	582	1241
465	HC-287K	Mosoriot	Healthy control	2022-10-22	2018-11-23	3.91507	Male	No	Post-Pandemic	100	Plate 2	2844	37256	5633	6183.5	3211	3365.5	17330.5	2046	1620.5	55696	45025	96460	1599	801.5	12666.5	1530	3929	183	337.5	11020	71.5	-216	32576.5	31296.5	54660.5	25	-410	-980	-503	-963	-964	-964.5	-937	-968	-978.5	78	-396	-111
466	HC-288K	Mosoriot	Healthy control	2022-10-22	2018-07-30	4.23288	Male	No	Post-Pandemic	100	Plate 2	3288.5	3935.5	16346.5	6533.5	5139.5	4414.5	21018.5	2503.5	19121.5	51660	50003.5	120862	17830.5	4426	1809.5	13455.5	9794	6202	4520.5	36564	2943	6700.5	40586	41637	123440	23425.5	15.5	-46.5	315	-19.5	-27.5	-6.5	115.5	-22.5	-22	696.5	448.5	744.5
467	HC-289K	Mosoriot	Healthy control	2022-10-22	2018-09-29	4.06575	Male	No	Post-Pandemic	100	Plate 2	19519	13799.5	26900	29048	11425	14303	27494	15368.5	980	10013.5	66841	78301	114438	41440	21744	38184.5	59800	35796	33523	70940	40480.5	2225	6498	68643.5	83736	142232	64	-20.5	196.5	122	10	49	109	22	-6	1741	463	700
468	HC-290K	Mosoriot	Healthy control	2022-10-22	2018-12-02	3.89041	Female	No	Post-Pandemic	100	Plate 2	30178	6676.5	32885.5	48412.5	20467	19050	40323	29618	4724.5	5444	23049	156881	41397	25576.5	2940.5	25816.5	45033.5	23428.5	27233.5	49135	30215	1861	972.5	12260.5	88265.5	26159.5	146.5	-123.5	643.5	-53	-74	-54.5	33.5	-66	-110	977	525	673.5
469	HC-291K	Mosoriot	Healthy control	2022-10-22	2015-11-10	6.95342	Male	No	Post-Pandemic	100	Plate 2	19755	10625.5	25684.5	32048	26975.5	17195.5	43462	14570.5	31865	27387	58349	144288	24645	19346	4402	16992.5	26898	18546	15662	41739	10535.5	13205.5	18501	30542.5	121760	10234	27.5	-4.5	252	17.5	7.5	32	121	1.5	-3	1628	1060.5	1033.5
470	HC-292K	Mosoriot	Healthy control	2022-10-22	2016-05-03	6.47397	Male	No	Post-Pandemic	100	Plate 2	4443	6834	3523	6880	3015.5	3924	16492	6194.5	303	2772	16743	73799	3672.5	6409.5	7165	3302.5	12692.5	3963.5	4347.5	28754	6921	245	1805.5	15172.5	67359	3499	21	-35	180.5	-2	-26	-1	190.5	-8.5	-33	376	337.5	442
471	HC-293K	Mosoriot	Healthy control	2022-10-22	2017-09-06	5.12877	Male	No	Post-Pandemic	100	Plate 2	2821	7327	7241.5	4950	1834	1045.5	32038	1624.5	15252	70962.5	85507	137468	131161	3250.5	5817.5	6239.5	6679.5	1556	1793.5	44834	1925.5	8677	96235	121644	159940	144426	-17	-91	773.5	-57	-89	-53	-34	-79	-63.5	1464.5	1333	1369.5
472	HC-294K	Mosoriot	Healthy control	2022-10-22	2018-09-18	4.09589	Male	No	Post-Pandemic	100	Plate 2	373	-25.5	1514.5	433.5	-128.5	-111.5	120	-146	-209.5	6206.5	40556	53283	43732	114.5	-172	353.5	-27.5	-214	-169.5	-6.5	-209	-212.5	2899.5	30741.5	46462.5	40532.5	6	-80	567	-29	-75	-50	-40	-69	-72.5	553	613	679
473	HC-295K	Mosoriot	Healthy control	2022-10-22	2017-09-20	5.09041	Female	No	Post-Pandemic	100	Plate 2	575.5	-129.5	1269	995.5	-411.5	-376.5	-221	-425.5	-480.5	25424.5	38312	99709.5	11557.5	455.5	-147.5	707	377.5	-137.5	-88.5	91.5	-167.5	-196.5	22949.5	29850.5	73791	10563.5	-9	-218	423.5	-177	-217.5	-196.5	-165.5	-224	-219	2274.5	716	1233.5
474	HC-296K	Mosoriot	Healthy control	2022-10-22	2016-08-02	6.22466	Female	No	Post-Pandemic	100	Plate 2	1801	2769	6201	3153.5	1110	1619	6906.5	769.5	8628.5	2827	30319.5	99794.5	57705	2031	2268	5733	3458	1286	1330	10014	1502	4605	929.5	27663	102360	62475	-17	-393	279	-363	-374	-358	-337	-368.5	-387.5	316	327	471
475	HC-297K	Mosoriot	Healthy control	2022-10-22	2019-01-11	3.78082	Male	No	Post-Pandemic	100	Plate 2	19522.5	10852	24550	21636	10408	11648	50153	15941	22002	3189	28491	129831	119320	39596.5	18734.5	44509.5	48119.5	31553.5	28856.5	102766	32044.5	21384.5	1869.5	40350.5	199066	191480	30	-105	120	-30	-80.5	-62	293	-80	-102	736	257.5	572
476	HC-298K	Mosoriot	Healthy control	2022-10-22	2017-10-18	5.0137	Female	No	Post-Pandemic	100	Plate 2	36628.5	53069	40661	53526	32093	26037	73086	32458	34743.5	8556	45117	95535.5	13787	33070.5	58388	46095	57394.5	40086	35732.5	97462	32659	30100.5	2547.5	38120	88093	13231	146	-68	298	13	-88	-74	636	-89.5	-84	283	283	503
477	HC-299K	Mosoriot	Healthy control	2022-10-22	2017-04-04	5.55342	Male	No	Post-Pandemic	100	Plate 2	45894	120088	58747.5	63671.5	41873	34812	137089	35337.5	58485	14205.5	21148	90612	23547	47787.5	154829	60972.5	62000.5	35380.5	33792.5	169304	31964.5	50529.5	10297.5	17317.5	83400	21624.5	-23.5	50.5	1450	-174	-193	-115.5	-111	-203	-198	1486	1526	1948
478	HC-300K	Mosoriot	Healthy control	2022-10-22	2019-01-08	3.78904	Male	No	Post-Pandemic	100	Plate 2	2260	18272.5	3084	4747	692	648	9578.5	986	117.5	25619.5	34679	65995	2292	-4	6837	129	856	-887	-802	3945	-560	-968	12700.5	15489	32558	-235	-140	-518	-182	-457	-530	-493	-473	-504.5	-506	-335	-320	-343
480	MBL-70125	MTRH	Cancer case	2020-06-24	2007-06-17	13.03	Male	No	Post-Pandemic	100	Plate 1	1143.5	451	3316.5	2918.5	251.5	254.5	502.5	-54.5	-30.5	22017.5	20943.5	21058	819.5	637	313.5	2469.5	1453	218.5	235.5	339	98.5	194.5	22864.5	23870	20008.5	197	21.5	13	259	52.5	24.5	35	72	3	19	617	559	553
481	MBL-70126	MTRH	Cancer case	2020-06-30	2016-06-06	4.07	Male	Yes	Post-Pandemic	100	Plate 1	15585	-499	293	40001	-580.5	-548	4993	-233.5	-637	4515	10575	41108.5	6824	842	66	171.5	3193	80	113	793	124	42	642.5	5547	30554.5	3818	89.5	-53	231	-22	-54.5	-12	79	-46	-37.5	1704	423	853
482	MBL-70127	MTRH	Cancer case	2020-07-03	2013-06-06	7.08	Male	Yes	Post-Pandemic	100	Plate 1	531.5	150.5	1011.5	2575.5	36.5	42	360.5	44.5	-59.5	9409.5	42956.5	72147	4748.5	278.5	97.5	500.5	1186.5	48.5	96.5	209.5	82	53.5	8279.5	42573.5	74769	3705.5	25	11	189.5	47	20	55	42	38	25.5	273.5	294.5	384.5
483	MBL-70128	MTRH	Cancer case	2020-07-03	2016-06-06	4.08	Female	Yes	Post-Pandemic	100	Plate 1	1524	557	1345	6768	-98	-35.5	685.5	-27	-120	2024	2140	68118	62622.5	728.5	233	704.5	2970.5	81.5	127.5	485.5	118.5	68.5	1062.5	1033	52086.5	32127.5	45.5	23	194	55	15	61.5	48	13.5	5.5	266	219.5	380.5
484	MBL-70129	MTRH	Cancer case	2020-07-13	2008-04-04	12.28	Female	Yes	Post-Pandemic	100	Plate 1	605	-1740.5	1205	-1220	-2134	-2012	-1384	-2029	-2144	20673	42952	72405	21975	327	-101	296	107	-222	-184	112	-195	-229.5	12164	32637	82335	15995.5	435.5	-951	689.5	-919	-933	-900.5	-895.5	-937.5	-950.5	1137.5	890.5	1283.5
485	MBL-70130	MTRH	Cancer case	2020-07-14	2017-08-10	2.93	Male	Yes	Post-Pandemic	100	Plate 1	235.5	1914	1226	873.5	-148.5	-143	1471	33	-189.5	1540	7695	71509	24530	172.5	1858.5	222	778.5	19	60	1435.5	87.5	19.5	636.5	5785.5	72112.5	24276	2.5	-20	172.5	-20	-40.5	0.5	1.5	13.5	-37.5	227	177.5	778.5
486	MBL-70131	MTRH	Cancer case	2020-07-23	2018-05-11	2.2	Female	Yes	Post-Pandemic	100	Plate 1	142	96	460	277	32	80	160.5	-30	-92	1507	2615	5078	16616	59	37	149	92	35	53	89	32.5	-6	559	1510	3402	17100.5	-1	-9	211	5	1	46	24	3	-1	543.5	491.5	625
487	MBL-70132	MTRH	Cancer case	2020-08-04	2014-07-27	6.03	Female	Yes	Post-Pandemic	100	Plate 1	253	-28.5	1569	325	-147	-175	305	-154.5	-213	57362	46725	95670	40990	76	53.5	193	161	26	58	232.5	46	26.5	32749.5	26192	76427	29071	44	-22	707.5	-19	-25	5.5	40.5	-21	-22.5	6079.5	3229.5	3384
488	MBL-70133	MTRH	Cancer case	2020-09-08	2017-06-06	3.26	Female	Yes	Post-Pandemic	100	Plate 1	450	482	1392	416.5	-255	-174.5	623	-304	-430	20356	44005	31301	89980	61.5	106	209.5	159.5	23	50	186	8	-18	1508	6180	3965.5	12735.5	161	-88	596	-64	-75	-53.5	-46	-58.5	-61	1411.5	953	1727
489	MBL-70134	MTRH	Cancer case	2020-09-09	2018-10-10	1.92	Female	Yes	Post-Pandemic	100	Plate 1	985	2077.5	1044	1560.5	458.5	472.5	1622.5	470.5	24	2099	10716.5	26855.5	8034.5	780	573.5	626.5	990	293	373.5	1204	338.5	43.5	1272	7706	27658.5	8038	12	18	86	32	23	46	47	33	31.5	132.5	141	133
490	MBL-70135	MTRH	Cancer case	2020-10-06	2007-07-21	13.22	Male	Yes	Post-Pandemic	100	Plate 1	1431.5	-304.5	4756.5	4607.5	-888	-133.5	236.5	-702	3260.5	41563.5	38798.5	152408	127936	717	204	384	3003	81	347	545	152	1824.5	24752	23609	132456	111285	74	-160	2298	-119.5	-161.5	-120	-80	-163.5	-162	3243.5	2454.5	4835
491	MBL-70136	MTRH	Cancer case	2020-11-03	2010-01-01	10.85	Male	Yes	Post-Pandemic	100	Plate 1	305.5	42	937.5	649.5	-60.5	15.5	485	-19.5	-93.5	2232.5	14334	30984	13318.5	175.5	133.5	554.5	319.5	65.5	108	442	78.5	34.5	1119.5	10928.5	24536.5	12030.5	20	23	214	32.5	13.5	47	73	20.5	36	347	246	278
492	MBL-70137	MTRH	Cancer case	2020-11-04	2015-12-12	4.9	Male	Yes	Post-Pandemic	100	Plate 1	272	88.5	846	626	-4	36	397	12.5	-33	1722	10147	22110	7766	164.5	62.5	500.5	263.5	74.5	137.5	312.5	68	40.5	644.5	6484	14678.5	5162.5	11	14	178	21	16	51	48	17	11	246.5	182	219
493	MBL-70138	MTRH	Cancer case	2020-11-12	2008-06-15	12.42	Male	Yes	Post-Pandemic	100	Plate 1	1088	1988	1902	3284	-801	-656	32	-754	-970	54906	48257	87353	84131	475.5	731.5	917	1812	101.5	102.5	484.5	109	16	40747	36599.5	75513.5	77660.5	2	-67	447	5.5	-75	-61	-33	-59.5	-74	885	536	4108
494	MBL-70139	MTRH	Cancer case	2020-11-18	2015-06-06	5.46	Male	No	Post-Pandemic	100	Plate 1	246	301	399	789	67	278	259	52.5	-33	13719	20176	53743	7530.5	123	113	170.5	458	73.5	221.5	203.5	73.5	16.5	13637.5	20382.5	57685.5	5947.5	14.5	19.5	95.5	17.5	10.5	52.5	40.5	25.5	22	157.5	161.5	202
506	MBL-70151	MTRH	Cancer case	2021-07-19	2016-08-28	4.89	Male	No	Post-Pandemic	100	Plate 1	374.5	-934.5	616.5	2615.5	-1135	-1011.5	6545.5	-1337	-1491	3349.5	32855.5	73745.5	46291.5	68	159	313.5	358	-10	23	6255	41	-9	3099	34527	84546	50259	4.5	-14	759	-36	-46.5	-10.5	49	-27	-25	502	563	938
507	MBL-70152	MTRH	Cancer case	2021-08-09	2013-03-21	8.39	Male	Yes	Post-Pandemic	100	Plate 1	14330	3537.5	10403	19538	8032	7628	17801	29592	503.5	9804	8011	63661	8777	22513.5	2788	14236.5	36063.5	11137.5	11376.5	30853.5	42072.5	468.5	8763.5	7488.5	66133.5	11503.5	45	24	88.5	92	24	58	102.5	54.5	23.5	311	181.5	339
508	MBL-70153	MTRH	Cancer case	2021-08-23	2011-01-01	10.65	Male	Yes	Post-Pandemic	100	Plate 1	1892	2207.5	1706.5	5963	2085.5	884.5	4221.5	4714	366.5	6303.5	9420.5	23947	22644.5	3289.5	1746	1083	7449.5	1452.5	1304	5532	5713	138	9050	11040	39903	32603	36	1	399	52	6.5	29	52.5	20	103	2210.5	1318	1588
509	MBL-70154	MTRH	Cancer case	2021-08-24	2017-12-26	3.66	Female	Yes	Post-Pandemic	100	Plate 1	1965	1361	2038	3191	318.5	772.5	4941	641	8.5	31063	65624	73416	98391	1508.5	673	837	2178	288	491	6345.5	551.5	107.5	32652.5	64985.5	84270.5	120442	43	27	472	10.5	0	29	25.5	-23	-4.5	1230	1145	1445
511	MBL-70156	MTRH	Cancer case	2021-09-06	2007-09-13	13.99	Female	Yes	Post-Pandemic	100	Plate 1	65034.5	4978	50273.5	88478.5	55346.5	49382.5	77522	53975.5	1780.5	99766.5	120424	120538	53906.5	75241	2790	33277	66455	67072	44908	69312	63074	969	41549	30855	45193.5	44073.5	233	0	1069	228.5	140.5	115	402.5	160	13	1545	1346	1111.5
512	MBL-70157	MTRH	Cancer case	2021-09-14	2011-06-13	10.26	Female	Yes	Post-Pandemic	100	Plate 1	114281	21601.5	68216	122838	94287.5	71872	137200	102468	35334.5	69849	95178.5	126334	59475.5	143948	18719	63573.5	156528	89257	71114.5	187638	109410	26317	47578.5	79271.5	142772	59026.5	43	-4	440	113	71	111	130	186	23	8040	1272	3105
513	MBL-70158	MTRH	Cancer case	2021-09-14	2011-06-15	10.26	Female	Yes	Post-Pandemic	100	Plate 1	339	300.5	703	760	443	593.5	1669.5	432.5	47	5299.5	2396	19363	965	45.5	88.5	546.5	209.5	56.5	134.5	196	55.5	34.5	3738	1596.5	9061	517.5	13	17	117	20	22	47	36.5	32	21	144	148.5	186.5
514	MBL-70159	MTRH	Cancer case	2021-09-14	2018-09-16	3	Male	Yes	Post-Pandemic	100	Plate 1	3566	3977.5	3403	3967	1037	1187	14769.5	2968	-10	3917	2385	75012	6669.5	3478	3418	1980.5	3891.5	1143.5	864	12782	2299.5	75	2175.5	1078.5	76015.5	4394.5	17	29	225.5	27	9	48.5	68.5	28	18	253.5	263.5	356.5
515	MBL-70160	MTRH	Cancer case	2021-09-21	2014-01-01	7.73	Female	Yes	Post-Pandemic	100	Plate 1	143	-520	535	795	-590	-530	16196.5	-526.5	-628.5	27839	25268	41011.5	49363.5	115	39	127.5	852.5	36	88.5	16087	44.5	16	28466.5	22296.5	43410	60387.5	9	-25	421	3	-12	19	37	-1.5	-9.5	1113	437	656
516	MBL-70161	MTRH	Cancer case	2021-09-29	2013-04-11	8.47	Male	Yes	Post-Pandemic	100	Plate 1	6400.5	3638.5	5057.5	13715.5	3256.5	3062.5	11845	3087	-29.5	13644.5	14909.5	60734.5	53788.5	6438	2927	3399	13654.5	3491.5	3142	12274	4756	69	11784	11892	78136	66996.5	37	-53.5	336.5	-50	-64	-24.5	-35.5	-67.5	-56	471	424	6372.5
517	MBL-70162	MTRH	Cancer case	2021-09-29	2020-06-15	1.29	Female	No	Post-Pandemic	100	Plate 1	16241	26523.5	14641	22228	8382	6900.5	62627	15853	1970	8013	54492	63998	4504.5	22147.5	31436	12993.5	28671.5	8936	6473.5	85464.5	19017	1169.5	3619.5	60181.5	71480.5	2484.5	10.5	62	1788	18	-15.5	19	198	9	-10	2527	1715.5	2528
518	MBL-70163	MTRH	Cancer case	2021-10-05	2007-06-15	14.32	Female	Yes	Post-Pandemic	100	Plate 1	172.5	-1773.5	53.5	1077.5	-1774.5	-1444.5	-1318	-1734.5	-1913	12883.5	22429.5	51037.5	29318.5	570	74	171.5	2025	196	334	224	216	82	16707	24076	69216	38426	97.5	-82	810.5	-30	-63.5	-14.5	24.5	-50.5	-46	1413.5	968	1230
519	MBL-70164	MTRH	Cancer case	2021-10-22	2009-10-28	11.99	Female	Yes	Post-Pandemic	100	Plate 2	5729	626	3194	8220	2191	2019.5	9639	3976	60	29906	18630	77446	16973	5160.5	1397	3143	8400.5	2297	2649	12012	4197	95	25228	15063	76446	21812	-132	-480.5	-17	-483	-503.5	-488	-410.5	-503.5	-533.5	2378	638.5	1494.5
520	MBL-70165	MTRH	Cancer case	2021-10-25	2013-10-23	8.01	Female	Yes	Post-Pandemic	100	Plate 2	86093	36405.5	78964	106624	71388.5	64328.5	118266	102145	22136	9157.5	42312.5	131644	102660	77036.5	29165.5	77299.5	113700	66994	53820.5	131556	90255.5	11626	3982.5	37631.5	158222	110284	31	-8	151	55	9.5	52.5	120	39	-6	1099.5	341	629.5
522	MBL-70167	MTRH	Cancer case	2021-11-01	2016-10-10	5.06	Female	Yes	Post-Pandemic	100	Plate 2	95	119	221	211	42	103	193	56	79.5	89936	106022	96242	5394	24	36	57	81	32	63	135.5	30	32	61145.5	69223	61568	2158	11	-3	63	17	-3	23	35.5	6	4	2466	1824	1726
523	MBL-70168	MTRH	Cancer case	2021-11-04	2017-10-29	4.02	Male	Yes	Post-Pandemic	100	Plate 2	1029	1376.5	721	2749.5	172.5	237	1094	211	-1	11473	27228.5	20213.5	1233	870.5	1321	259.5	2904.5	56.5	158	1398.5	159.5	-18.5	14769.5	31564.5	23818.5	896.5	-17.5	-49	262.5	-32	-9	-14.5	-9	-40	-47	2124	1897	1324
524	MBL-70169	MTRH	Cancer case	2021-11-15	2013-06-15	8.42	Male	Yes	Post-Pandemic	100	Plate 2	3810	679	1821	25399	673.5	840.5	2852.5	1873	81.5	3283	12889	74846.5	13018	4747.5	159.5	818.5	42735.5	462.5	500	5539	1534.5	62.5	1191.5	7100.5	55394.5	7996.5	0	-11.5	140.5	1.5	-8.5	12.5	22.5	-2.5	-14.5	432.5	262	389.5
525	MBL-70170	MTRH	Cancer case	2021-11-23	2010-10-10	11.13	Male	Yes	Post-Pandemic	100	Plate 2	710	677	553.5	761.5	18	603	1339	393.5	-43.5	10705	18697.5	31208	10632.5	772.5	118.5	54.5	798.5	64.5	458.5	1297.5	338	4.5	6338.5	17664	29089	10671	-9	-31	205	-27	-29	4	16.5	-17	-26	1126.5	313	717
526	MBL-70171	MTRH	Cancer case	2021-12-01	2016-01-01	5.92	Male	No	Post-Pandemic	100	Plate 2	255.5	244	740	734	-53	19.5	578.5	-6.5	-107	8030	19676.5	141341	71101	85.5	8.5	59	280.5	-80.5	-27.5	32.5	-41.5	-88.5	2069.5	11604.5	85698.5	51697.5	-12	-29	238	-9	-25	9	11.5	-14	-9	1741	1005	1136
527	MBL-70172	MTRH	Cancer case	2021-11-30	2019-01-01	2.92	Male	Yes	Post-Pandemic	100	Plate 2	1206	952	1518.5	1679	563.5	668	1797	632	82.5	40886	23588	62536.5	5645	1193	257	524	1404	391.5	365	1749	505.5	4	34290	23939	51656	4761	-5	-33.5	213	-25.5	-39.5	2.5	-4	-30	-31.5	839	655	736.5
528	MBL-70173	MTRH	Cancer case	2021-12-07	2008-01-01	13.94	Male	Yes	Post-Pandemic	100	Plate 2	10661.5	6853.5	5470.5	12952.5	5455.5	5264.5	31448	9595	752	3893.5	21531.5	19497.5	4795.5	10430.5	3886	4808	15052	3655	3588	31705	7162	215	3226	22085	18715	5374	17	742	175	36	15	69	62	27	27	206	242	214.5
529	MBL-70174	MTRH	Cancer case	2021-12-15	2018-06-05	3.53	Male	Yes	Post-Pandemic	100	Plate 2	22921.5	19745.5	19082.5	41212.5	13161.5	13320	30976	20567.5	3505	19310.5	10177.5	85416.5	13688.5	22000.5	14167	14332.5	43468	13190.5	9116.5	40291.5	20640.5	741	11647.5	5423.5	75777.5	11472.5	8	-35	351	-2.5	-19	14	23	-9	-16.5	588.5	573	1119
530	MBL-70175	MTRH	Cancer case	2021-12-16	2008-01-01	13.97	Male	Yes	Post-Pandemic	100	Plate 2	2412	1569	1806	6678.5	1813	2000	4798.5	1664	96.5	38215	47515	99499	19707	1890	251.5	854.5	4763.5	746.5	728.5	3643.5	885	-34.5	25670.5	39060.5	83961.5	16619	-16.5	-64.5	175.5	-47.5	-50.5	-38	-21.5	-54.5	-54.5	770.5	423.5	597
531	MBL-70176	MTRH	Cancer case	2022-01-13	2014-09-01	7.37	Female	No	Post-Pandemic	100	Plate 2	33551.5	23988.5	21418	36533.5	17590.5	14181.5	56641.5	24845.5	7147	53739.5	60000	141049	63450.5	33186.5	18768.5	23178.5	37002	14961.5	10211	61566	22104.5	2293.5	27496.5	37585	89740.5	53409	1.5	-136	282	-137	-139.5	-126	-65	-142	-149	657	307	2522
532	MBL-70177	MTRH	Cancer case	2022-01-24	2018-01-01	4.07	Male	Yes	Post-Pandemic	100	Plate 2	684.5	8482	2188	981.5	327	495	23586	609.5	1506.5	2851.5	4751	40643	10834	64	2474	251.5	138	-32.5	27.5	15274.5	-8.5	215.5	406.5	1280.5	25158.5	6141.5	13	-6.5	363	-21.5	-14.5	14	23	-1.5	-4	724	456	526
533	MBL-70178	MTRH	Cancer case	2022-01-26	2012-01-01	10.08	Male	No	Post-Pandemic	100	Plate 2	29346.5	65267.5	51923	55441.5	66958.5	44336.5	46507.5	52768.5	41411.5	12300.5	14457.5	45810	5449	15535.5	13048.5	14665.5	32907	23355.5	23732.5	14422.5	44194.5	11784.5	3175	4013.5	17026.5	1049.5	-32	-166	588	-209.5	-208	-192.5	-2	-189	-279	800.5	282	8361.5
534	MBL-70179	MTRH	Cancer case	2022-02-15	2017-01-01	5.13	Male	Yes	Post-Pandemic	100	Plate 2	45036	12032	36650.5	59660.5	27784.5	17616	103076	24025.5	15497	9209	9561	79653.5	44853	22660	4615.5	17804	37501	15222	9473	87577	8983	4959	2111.5	5280.5	77271.5	28075	42	22	331	36	-12.5	10	138	-15.5	-25.5	853.5	493	532
535	MBL-70180	MTRH	Cancer case	2022-02-16	2012-07-01	9.64	Female	Yes	Post-Pandemic	100	Plate 2	23661.5	1928.5	10465.5	34092	7126.5	6090.5	71280.5	11455.5	195	4471	36000.5	119562	104802	11190.5	582.5	3427.5	22925	2968.5	2564.5	47409	6038.5	-99.5	273.5	19064	81992.5	73401	-713.5	-2678	-810	-2637.5	-2677	-2676.5	-2444	-2646	-2688	-1242	-1633	-704
536	MBL-70181	MTRH	Cancer case	2022-02-23	2020-01-01	2.15	Female	Yes	Post-Pandemic	100	Plate 2	65337	46805	66662	89135	63634	53215	102685	71632	18186	67862	99463	93157	1275.5	20491	16608	13387	39639	25232	21153	41970	27094	3183	24740.5	39273	27209	141	145.5	-7.5	191.5	232.5	63.5	98.5	230.5	116.5	11.5	2575.5	1714.5	1775.5
537	MBL-70182	MTRH	Cancer case	2022-02-23	2010-04-01	11.91	Male	Yes	Post-Pandemic	100	Plate 2	16545	15696	12452	26039	12454	14505	26839	16293	1661.5	27273	24885.5	85540.5	57332.5	5083.5	11044.5	4529.5	11791.5	3440.5	4141.5	11627.5	4834.5	164	7417	11245	43429.5	33090	-118	-267.5	66	-253	-256.5	-249.5	-233	-249.5	-275	255	39	117.5
538	MBL-70183	MTRH	Cancer case	2022-03-09	2010-06-01	11.78	Female	Yes	Post-Pandemic	100	Plate 2	28374.5	63152	33332.5	34864	27666	24455.5	53304	32990	7305	35321	37972	79764	22764.5	11690	21631.5	11529.5	12745.5	8288.5	5325.5	19712.5	7880.5	1303	11461	11425.5	25904.5	8919.5	22	-41	203	-33	-45	-14	35	-35	-48	500	454	529
539	MBL-70184	MTRH	Cancer case	2022-03-23	2010-01-01	12.23	Male	Yes	Post-Pandemic	100	Plate 2	26763.5	29574.5	26032.5	35515.5	22536.5	20411.5	42598.5	28431.5	5292	116632	136798	115434	4547	33330	23801.5	26498	46354.5	30542	32050.5	65754.5	38494	3385.5	108232	91780.5	121428	3186.5	46	6	127.5	79	25.5	57	154	45.5	19	15876	19192.5	14641
540	MBL-70185	MTRH	Cancer case	2022-03-25	2018-09-25	3.5	Male	Yes	Post-Pandemic	100	Plate 2	169	8555	317	283	106	79.5	536	71	26.5	1048	22153.5	21994	679	103	11333	205	4.5	-77.5	44.5	80	-59	-109	426	26442	31594.5	1356.5	13	31	61	21	41	56.5	58	37.5	55	95	98.5	73.5
541	MBL-70186	MTRH	Cancer case	2022-04-07	2010-01-01	12.27	Female	Yes	Post-Pandemic	100	Plate 2	56608	10044.5	20574	76008	8479	5968	90472	48519	3878.5	11113	13811	61750	14235	76496.5	5487.5	24204	116118	10952.5	10596.5	126720	74679.5	2870	6177.5	13860.5	72565.5	16789.5	-119	-354	385.5	-264	-354.5	-316	752	-347	-367	363.5	289.5	574
542	MBL-70187	MTRH	Cancer case	2022-04-19	2016-06-06	5.87	Male	Yes	Post-Pandemic	100	Plate 2	28475.5	3931.5	21129.5	51737.5	21198	19495.5	44950.5	23288.5	3294.5	45476.5	52673.5	129553	48458	11716	1540	9753.5	37069.5	21748.5	18275	37446	17864	946	15874	14288	51476	20172	319	-24.5	1673.5	564	39	47	587	121.5	-54.5	2750.5	2083.5	12500.5
543	MBL-70188	MTRH	Cancer case	2022-04-19	2013-06-06	8.87	Female	Yes	Post-Pandemic	100	Plate 2	69088.5	49254.5	46661.5	69728.5	77760	63764.5	76846	84066.5	31203	33008.5	52499.5	78663	21755	153355	76430.5	106524	161386	122713	104924	202048	152510	51821	47948	88895.5	159308	29120	-12.5	-67	83.5	-77.5	-79	-53	-30.5	-73	-87	4153	1658	2350.5
544	MBL-70189	MTRH	Cancer case	2022-04-29	2013-07-26	8.76	Female	Yes	Post-Pandemic	100	Plate 2	18426	10414	15116	25590	13490	12890	37517	20117	8459.5	4393	9982	78784	22391	24328	15676	16993	36141	15476	16581	55792	21928	5428	2550.5	7628	82298	23368	-30	-57	350	-64	-64.5	-57	16	-70	-62	734	485	1329
545	MBL-70190	MTRH	Cancer case	2022-04-29	2015-04-06	7.07	Female	Yes	Post-Pandemic	100	Plate 2	380.5	2326	495.5	524.5	352.5	110.5	433	24.5	-143.5	39208.5	10281.5	35757.5	7266.5	514	541	335	1048	355	447	1721	409	66.5	40015	12840	45225	11746.5	4	11	91	31.5	28	59	51	34.5	40	171	166	165.5
546	MBL-70191	MTRH	Cancer case	2022-05-20	2007-05-01	15.06	Male	Yes	Post-Pandemic	100	Plate 2	77131	33979	51756	86488	72573	60382.5	99513	76297	22805	59137	45472.5	77874	73978	99515	34210	65011	117064	91255	81726.5	149008	103080	22636	70884	49942	83748	64303	1266.5	-80.5	631	1864.5	1013	546.5	2886.5	1696.5	-102.5	2106.5	930	1250.5
547	MBL-70192	MTRH	Cancer case	2022-05-26	2010-06-06	11.98	Male	Yes	Post-Pandemic	100	Plate 2	22708.5	3169.5	34956	33539	20355	19761	94183	8138	31026	12717	33128	72270	55270	12899.5	251	22194	16173	7782	7529	53624.5	2137	10026	2433	18527	49329	35048	-301	-875	-261	-822	-864	-844.5	-748	-871	-882	763	-284.5	355
548	MBL-70193	MTRH	Cancer case	2022-06-07	2019-05-04	3.1	Male	Yes	Post-Pandemic	100	Plate 2	1466.5	38090.5	5305.5	2170.5	673.5	843	23580.5	822.5	1595.5	2104.5	1966.5	74193.5	16223.5	1595.5	30643	5143.5	1879	545.5	711.5	21925.5	829	658.5	1737	1746.5	67191.5	17116	18	27.5	151	23	20.5	56	63	25.5	26.5	230.5	244.5	311.5
549	MBL-70194	MTRH	Cancer case	2022-06-07	2016-01-01	6.44	Female	Yes	Post-Pandemic	100	Plate 2	1794	4252	9329.5	3020	2914.5	1755	4875.5	1742	3661.5	8174	26622.5	61309	9757	1419	3380	3912	2008.5	798	551	3434.5	851	745	1470	19725	62820	2076.5	-7	-27	3449	-19	-16	2.5	7	-27.5	-19	4063	4140	4147
550	MBL-70195	MTRH	Cancer case	2022-06-08	2017-12-25	4.45	Male	Yes	Post-Pandemic	100	Plate 2	5105	14953.5	32249	10901.5	3430.5	3011.5	17956	2722.5	18664.5	35608	8405	150452	145390	4900	14132.5	28659	10231.5	2355	1890	21484.5	1465.5	12672.5	25871.5	1994.5	154391	175082	97.5	-113.5	263	25	-122.5	-87.5	-75.5	-105.5	-93	258.5	234.5	299.5
551	MBL-70196	MTRH	Cancer case	2022-07-14	2019-01-25	3.47	Male	Yes	Post-Pandemic	100	Plate 2	1306.5	3914	23935.5	2277.5	1501	1384.5	5817.5	858.5	4173	3613	1113	149336	136255	541	1375	10928	404.5	147.5	126.5	2992.5	-67.5	374	1537	280.5	114392	114861	-51.5	-178	-11	-166.5	-167	-139.5	-120.5	-162	-164	29	12	333
552	MBL-70197	MTRH	Cancer case	2022-07-28	2013-06-15	9.12	Male	Yes	Post-Pandemic	100	Plate 2	875.5	2470	2082	1005	511	440.5	5190.5	577.5	72.5	18080.5	17966	78633	13256	301	1279	446	586.5	334	299	2532	251	33	14796	12389.5	46077	16634.5	-6	-94	703	-72.5	-86	-52	-43.5	-76	-86	1275	848.5	1593
553	MBL-70198	MTRH	Cancer case	2022-08-17	2017-06-06	5.2	Female	Yes	Post-Pandemic	100	Plate 2	32528.5	21377.5	18007	54864	30666.5	27741	55915	26759	6759	16065	38961	100701	100267	30337	19277	18706	45189	25287	23505	50753.5	23585	2665	11668.5	34827	104485	105308	29.5	-47	260	-35	-36	-24	49	-62	-61	1404.5	675	944
554	MBL-70199	MTRH	Cancer case	2022-08-24	2016-12-10	5.71	Female	Yes	Post-Pandemic	100	Plate 2	101770	96800	70637	133349	108054	98240	142432	91248	80234.5	1411.5	18471	62914	7406	43632.5	47334.5	44306.5	51618.5	64174.5	58987.5	76719.5	41735.5	41210.5	373.5	7938	29899.5	2598	14.5	26	131	28	28	58	167	30	34.5	147	145.5	172
555	MBL-70200	MTRH	Cancer case	2022-08-29	2018-06-06	4.23	Male	Yes	Post-Pandemic	100	Plate 2	3526	4749	3894.5	9067	3013	4060	10927	4959.5	495.5	18909	23616	90852	9669	3908	2181	3450	4996	1758.5	2121	12015	4012	75.5	15165	20990.5	83953.5	7078	-85	-375	156	-301	-365	-340	-291	-334	-370.5	130	1	-5
556	MBL-70201	MTRH	Cancer case	2022-09-08	2014-06-20	8.22	Male	Yes	Post-Pandemic	100	Plate 2	19963	3640	10426	18752	12776	8881	27332.5	14715	1404	62875	69959	78139	11229	15192	1005	7394	17781	7739	7200	20877.5	11994	599.5	45281	42219	49005.5	7556	176	27.5	276	304	115	127	469	218	28	4532	3247.5	1909
557	MBL-70202	MTRH	Cancer case	2022-09-21	2016-05-01	6.39	Male	Yes	Post-Pandemic	100	Plate 2	7114	23692.5	12585.5	20128	9370	11797.5	25520.5	10709	2996.5	6033	15414	99749	29907.5	10029	15900.5	10130	16019	10089	6467	35313	9612	931	3859	11332	80670.5	27429.5	-41.5	-97	40	-70.5	-96	-65	-18	-76	-85	107.5	88	288.5
558	MBL-70203	MTRH	Cancer case	2022-09-27	2020-06-16	2.28	Male	Yes	Post-Pandemic	100	Plate 2	64082	43631.5	71268	82236	75244	64688	85092.5	63156.5	22163.5	6227	11824.5	9613	4393	80457.5	52420.5	80686	97744	99149	77521	110688	85907	19014	6593	11616	9605.5	3311.5	82.5	5.5	208.5	108.5	66.5	65.5	158.5	35.5	-24.5	284.5	207.5	243
559	MBL-70204	MTRH	Cancer case	2022-09-22	2020-01-02	2.72	Female	Yes	Post-Pandemic	100	Plate 2	204	5895	3219.5	975	-110.5	47	113.5	-151.5	-253	9407.5	11433.5	33057.5	9151	101	6397	528.5	278.5	55	182	260	17	-37	7372	9414.5	27267	5444	-39	-382.5	1712	-363.5	-364.5	-353.5	-316	-362	-371.5	2462.5	1833.5	2509.5
560	BL763	JOORTH	Cancer case	2020-03-17	2015-05-08	4.86	Male	Yes	Post-Pandemic	100	Plate 1	163	-94	1237.5	124	-77.5	-129	-12	-199	-173	4783	41416	45803	27808.5	146.5	70.5	504.5	245.5	61.5	99.5	152.5	47.5	68	3050.5	45120.5	48776.5	28646	21	-16	494.5	3	42	42	19	-23.5	-4	956	518.5	700
561	BL764	JOORTH	Cancer case	2020-03-17	2017-08-30	2.55	Male	Yes	Post-Pandemic	100	Plate 1	334	111	388.5	510	104	26	238.5	637	-114	1626	840.5	953	72.5	248.5	59.5	357.5	439.5	80.5	75.5	191.5	951.5	-20.5	638.5	587.5	538.5	93	14	22	54	30	18	46	40	35	21.5	230	123	213.5
562	BL765	JOORTH	Cancer case	2020-05-06	2013-11-18	6.47	Male	Yes	Post-Pandemic	100	Plate 1	403	38.5	1431.5	757	202	315	379	-110	117	33124	13533	81691.5	44126	164	138	737	326	244.5	487	555	60	423.5	41683	14448.5	142154	59620	45.5	-32.5	531	-11	-36	7.5	1	-16.5	-23	1692	915	7986.5
563	BL766	JOORTH	Cancer case	2020-05-20	2016-02-28	4.23	Female	Yes	Post-Pandemic	100	Plate 1	11207	1267.5	420	25374.5	77	170	47	-104	-170.5	1421.5	18405	34823	27614	610.5	1094.5	189.5	651.5	-7	-12.5	77.5	-31	-64.5	743.5	22847.5	64491.5	36032.5	8	-3.5	158	11	6	31.5	26.5	6	16	209	243.5	424.5
564	BL767	JOORTH	Cancer case	2020-05-20	2011-01-11	9.36	Male	Yes	Post-Pandemic	100	Plate 1	180	383	544	471	-87.5	-17	81.5	-29	-92.5	1237	3169	58419.5	12613	199	410	186	632	46	92	195.5	60.5	58	783.5	2771	106568	18137.5	12.5	-14.5	232.5	1	0.5	35.5	19.5	4	4.5	295.5	242.5	694
565	BL768	JOORTH	Cancer case	2020-08-03	2017-05-04	3.25	Female	Yes	Post-Pandemic	100	Plate 1	604	1049	946	927	8	124	1198	41	1033.5	7088.5	32654.5	77029	10862.5	266.5	591.5	406.5	363.5	109.5	174.5	500	214.5	324.5	2172.5	29995	64704.5	6080.5	20	49.5	138	33	36.5	47.5	53	20	29.5	1346	329	755
566	BL769	JOORTH	Cancer case	2015-08-15	2012-11-10	2.76	Male	Yes	Pre-Pandemic	100	Plate 1	120	191.5	827	477	317	63.5	136.5	98.5	80	51811	67361	67714.5	22106.5	70	32	394.5	172.5	279	87	178.5	90	135	91344	106745	110938	22942.5	1.5	-3	465	0	3	34	38.5	-5.5	10.5	7490	9327	5810.5
567	BL770	JOORTH	Cancer case	2020-09-08	2019-01-18	1.64	Male	Yes	Post-Pandemic	100	Plate 1	7338.5	44.5	729.5	2139.5	31	83	648.5	257.5	-79.5	43502.5	70670.5	37241.5	34625	5871.5	20.5	265	1053.5	28.5	60.5	209.5	119.5	-1	41394.5	79314	42034.5	28072.5	13.5	13.5	151.5	20.5	12.5	42.5	37	17.5	23.5	420.5	389.5	368
568	BL771	JOORTH	Cancer case	2020-09-28	2014-11-03	5.91	Female	Yes	Post-Pandemic	100	Plate 2	12227	1849	5374	21966.5	1471	1503	19601.5	4806	91	2865	11870	53591	6793.5	4383	518	2021.5	9530	341	385	12260	1232	381	1334	8734	36884	4452	2933	-184	123.5	4777.5	-188.5	-138	3976	-148.5	-153.5	151.5	107.5	276
570	BL773	JOORTH	Cancer case	2021-10-12	2011-11-10	9.93	Female	No	Post-Pandemic	100	Plate 2	64191	15576	23610	74645.5	65151	61552	81603.5	62432	6601	6911.5	17143	59919	44609	31578	5128	11022	50681	32675	26505	52805.5	29453	1070	1612	4942	20336	27534	623.5	-20.5	286.5	1561	426.5	588	803	153.5	-27.5	567.5	324.5	1632
571	BL774	JOORTH	Cancer case	2021-10-25	2008-12-17	12.86	Male	Yes	Post-Pandemic	100	Plate 2	2336	1178.5	711	5659	305.5	368	1210	310.5	57.5	34119	15767	26532.5	2343.5	1437	686	223	3364	20	141.5	505.5	167	1981.5	19437	10812	16039.5	665.5	-12	-47	30	-44	-40	-16.5	-7	-43.5	-36	40	32	294
572	BL775	JOORTH	Cancer case	2021-12-09	2013-01-17	8.9	Male	Yes	Post-Pandemic	100	Plate 2	3606.5	1698.5	998.5	8973.5	354.5	528.5	1775.5	444.5	126	44158.5	21159.5	32699	3323.5	2103	885.5	268.5	5117.5	51	206.5	722.5	200	2338	28575.5	12343.5	21492.5	1052	0	-13	31.5	-12	-13	14	5	-17	-20	45.5	66.5	292
573	BL776	JOORTH	Cancer case	2022-04-14	2015-01-01	7.29	Male	Yes	Post-Pandemic	100	Plate 2	136	370.5	472	234	23	92.5	483	52	-21	48961	55644.5	83121	30783.5	65.5	78.5	179.5	73.5	34.5	61.5	493	64.5	20.5	31977.5	41929	74227.5	24871.5	-7	-27	215	-18	-32	4	17	-17	-16	303	280	280
574	BL777	JOORTH	Cancer case	2022-06-29	2020-05-13	2.13	Male	Yes	Post-Pandemic	100	Plate 2	622.5	14302	937.5	3282	1820	2100	7823.5	3364.5	-58.5	34142.5	34119.5	65412	15479.5	197	5890.5	93.5	1323.5	238.5	622.5	2865	978.5	-1	16185	15998.5	30601.5	7631	-14.5	-67	426.5	-64	-78.5	-27	-34	-63	-63	1756	1227	1310
575	BL778	JOORTH	Cancer case	2022-07-20	2016-05-25	6.16	Male	Yes	Post-Pandemic	100	Plate 2	425	1333	3505	797	2177	2399	845	2497	1234	3185	2911	47498	8789.5	361.5	-95.5	1319	388	864	557.5	500	5053	-201	1107	1065	37784	5092	-26	-54.5	177	-68	-54.5	-43	-24	-64	-56	312.5	233	328.5
576	BL779	JOORTH	Cancer case	2022-08-04	2020-01-20	2.54	Male	Yes	Post-Pandemic	100	Plate 2	16939	35024.5	18515	29335	20823	19064	45158	16527	10314	47763	40017	79182	12738.5	5477	13491.5	8308	7681	6734	6326.5	25761.5	4314.5	1746	20483.5	21431.5	24859	4372.5	-36	-141	333	-54.5	-129	-131	0	-79	-170.5	550	373	611.5
577	MBL-70059	MTRH	Cancer case	2018-02-01	2010-02-22	7.95	Female	Yes	Pre-Pandemic	100	Plate 1	2144	-3608.5	17840	-3681	-3772	-3939	-3054.5	-4023	-4154.5	5384.5	16447	85499	13122	1161	-947	18725	-946.5	-997	-1049	-566.5	-1090	-1130.5	5882	13690	116957	13394	280	-416.5	1251	-405	-392	-384	-337	-408	-416	346	152	648
578	MBL-70108	MTRH	Cancer case	2019-03-28	2012-01-01	7.24	Female	Yes	Pre-Pandemic	100	Plate 2	75	-36.5	769.5	62.5	-113	-54.5	122.5	-26.5	-159	10238.5	20855.5	68395	4614	36.5	52.5	88	56.5	27.5	65.5	100	50.5	27.5	5010	14568.5	56931.5	2782.5	-8	-13	234	-6	-15	23	7	3	-10.5	863	417	962
579	BL739	JOORTH	Cancer case	2017-12-19	2008-08-12	9.36	Female	Yes	Pre-Pandemic	100	Plate 1	1544.5	2051.5	288.5	3757.5	-23.5	375.5	1407.5	9023	-93	22586	26081.5	58449	8344	119	453	146.5	571	52	96	543	7397	32.5	12582	18078	56054.5	5517	33	53.5	115	15	2.5	37	81.5	19	2.5	712	298.5	505
580	BL648	JOORTH	Cancer case	2014-03-25	2005-06-01	8.82	Male	Yes	Pre-Pandemic	100	Plate 1	16281	1094	2763	22576.5	5771	5840	26198	26655.5	-43	9691.5	25695	97673	14033	192	27	143	674	-5	52.5	858	425	-46.5	4967	17655	73512	9278	7.5	-109.5	357.5	-95	-101.5	-82.5	-33.5	-100.5	-106.5	551.5	442.5	617.5
581	BL654	JOORTH	Cancer case	2014-07-21	2002-11-23	11.67	Female	Yes	Pre-Pandemic	100	Plate 1	552.5	847	760.5	944.5	466.5	505.5	623.5	688.5	2206	127078	142388	145106	45617.5	419	630	337	695.5	338	419	472	337.5	2586	143138	177870	201588	63345	14	4.5	147.5	13.5	24	48.5	44	27.5	28	7314.5	6567.5	3693
582	BL671	JOORTH	Cancer case	2014-11-17	2005-07-17	9.34	Female	Yes	Pre-Pandemic	100	Plate 1	-289.5	1827	-401	-499.5	-1311	-1076	-936.5	-789.5	-1576.5	2119.5	15476	41570.5	19337.5	200.5	3314	272	1184	516	855	1167	1362.5	165	3666	29732	102441	42585.5	63	343	400	8.5	-41	-9	32	-40	-56	1829	693.5	1236
583	BL683	JOORTH	Cancer case	2015-03-09	2005-01-01	10.19	Male	Yes	Pre-Pandemic	100	Plate 1	901.5	2009	930	1020.5	280	416	1011	533	-69	4151.5	10590	14101	3364	381.5	931.5	312	663.5	244	373.5	730	258.5	49.5	1042.5	8259	11472.5	2691.5	14	14	182.5	36.5	22.5	39.5	69.5	12.5	15.5	495	349.5	380.5
584	BL701	JOORTH	Cancer case	2015-09-16	2006-09-16	9.01	Female	Yes	Pre-Pandemic	100	Plate 1	281	4181	203	465	334.5	776	332	83	-50.5	26489	40039	32784	336	121	2016.5	124	245	146	594	243	98.5	51	36074	41923	39090	171	24.5	27	58.5	31.5	26.5	60.5	47.5	26.5	25.5	220.5	262.5	239.5
585	BL702	JOORTH	Cancer case	2015-11-05	2005-07-01	10.35	Male	Yes	Pre-Pandemic	100	Plate 2	551	1191	2054	3378.5	223	289.5	1925.5	3276	1066.5	8516	27905	11750	2413	70	218	602	2555	-90	3	915	2395	408	4224	16321.5	4798	957	-11	-99	148	-91	-94	-73.5	-55	-87.5	-98	503.5	269.5	342.5
586	BL705	JOORTH	Cancer case	2015-11-30	2003-10-30	12.09	Male	Yes	Pre-Pandemic	100	Plate 2	3124.5	5614.5	3817.5	7434.5	4880.5	6635.5	12051.5	6095.5	5406	55788.5	58701.5	63568.5	3031.5	960.5	1153.5	826.5	1299.5	985.5	788.5	5375.5	1349.5	783.5	14141.5	17247.5	14983	549.5	-15	-102.5	316	-85	-110	-88	-57	-123	-118.5	9980	9217	7700
587	BL722	JOORTH	Cancer case	2016-09-18	2008-09-18	8.01	Female	Yes	Pre-Pandemic	100	Plate 2	674	-153	681.5	734	-386	-169	-10.5	-86	-452.5	6541	10925	32266	4328	175.5	-8.5	188.5	82.5	-67	-4.5	58.5	-7	-56.5	719.5	4265.5	12676.5	3025.5	112	-198	98	-196	-195	-167.5	-154	-198	-191	1067	339	1514
588	BL735	JOORTH	Cancer case	2017-11-14	2010-02-28	7.72	Male	Yes	Pre-Pandemic	100	Plate 2	302.5	643.5	3029	256.5	132.5	166	217.5	224	-155.5	3739	34663.5	69886.5	55959.5	149	568	1129	136	55	110	138	1776	-103	1704	26864	62190	53279	15.5	-18.5	757.5	-10.5	2	14.5	19.5	-3.5	-9	1385.5	1358.5	1849.5
589	BL736	JOORTH	Cancer case	2017-12-01	2013-10-15	4.13	Male	Yes	Pre-Pandemic	100	Plate 2	710.5	599	472.5	2756	180	344	369.5	98	-33.5	18580.5	23333	58053.5	8817	155	66	146	336	30.5	59	124.5	24	-28.5	11270	10886.5	33638	3344	14.5	-4	77	12	13.5	24	43	2.5	1	533	465	440
590	BL740	JOORTH	Cancer case	2018-02-25	2010-10-10	7.38	Male	Yes	Pre-Pandemic	100	Plate 2	842	3658	833.5	2082	661	636	1151	764	475.5	5960	21959	104642	3688	31	1867	116	389.5	36.5	-1	300	250.5	-61	2050.5	11831	57398	1107.5	17.5	0.5	148.5	-4.5	-8.5	23.5	22.5	-6.5	0.5	434.5	258.5	1378.5
591	BL742	JOORTH	Cancer case	2018-03-13	2015-05-04	2.86	Female	Yes	Pre-Pandemic	100	Plate 2	267	333	860.5	362.5	-54.5	160	52	287	-143	151421	175459	174043	1219.5	56	115	335	89	-1	55.5	56.5	18	-68	144983	209683	197618	718	-29.5	-179	132.5	-171	-179	-152	-141.5	-164	-181	2985	3301	3841
[truncated: 59 more columns]
